# Supplementary material for: Prevalence of nasopharyngeal Streptococcus Pneumoniae carriage in infants: A systematic review and meta-analysis of cohort studies and randomized controlled trials
Source: PLoS One. 2024 Dec 18;19(12):e0315461. doi: 10.1371/journal.pone.0315461 (PMC11654947; doi:10.1371/journal.pone.0315461)
Supplement: S2 Table — (XLSX) [file pone.0315461.s003.xlsx]

## Sheet: pubmed
Title	full text assessmen yes/no/duplicate	reason for exclusion
Streptococcus pneumoniae colonisation: the key to pneumococcal disease.	no		Risk of the NP carriage or RR - exclude- we need the prevalence
Streptococcus pneumoniae Acquisition and Carriage.	no
Streptococcus pneumoniae serotype 19A: worldwide epidemiology.	no
Nasopharyngeal carriage of Streptococcus pneumoniae serotypes among sick and healthy children in northern India: A case-control study.	yes	exclude 2 - 59 months
Epidemiological characteristics of nasopharyngeal Streptococcus pneumoniae strains among children with pneumonia in Chongqing, China.	yes	include (cross-sectional studies)
Nasopharyngeal Codetection of Haemophilus influenzae and Streptococcus pneumoniae Shapes Respiratory Syncytial Virus Disease Outcomes in Children.	yes	include cross-sectional (probably will exclude, and leave only healthy children, this is. RSV children)
Prevalence of Nasopharyngeal Carriage of Streptococcus pneumonia in Iran: A Meta-Analysis.	no
Prevalence of Streptococcus pneumoniae in conjunctival flora and association with nasopharyngeal carriage among children in a Vietnamese community.	yes	include (cross-sectional studies)
Nasopharyngeal carriage of Streptococcus pneumoniae among healthy children in Kassena-Nankana districts of Northern Ghana.	yes	exclude 5-12 years, no infants
Nasopharyngeal carriage of Streptococcus pneumoniae in healthy Turkish infants.	yes	include (cross-sectional studies)
Nasopharyngeal colonisation with Streptococcus pneumoniae in malnourished children: a systematic review and meta-analysis of prevalence.	no
Nasopharyngeal colonization of infants in southern India with Streptococcus pneumoniae.	yes	include prospective observational
Prevalence and serotype distribution of nasopharyngeal carriage of Streptococcus pneumoniae in China: a meta-analysis.	no
Streptococcus pneumoniae and Haemophilus influenzae nasopharyngeal molecular detection in children with acute respiratory tract infection in SANADOR Hospital, Romania.	yes	exclude 0 - 5 years
Assessment of nasopharyngeal Streptococcus pneumoniae colonization does not permit discrimination between Canadian children with viral and bacterial respiratory infection: a matched-cohort cross-sectional study.	yes	exxclude - 0 to 10 years
Nasopharyngeal carriage of Streptococcus pneumoniae in Gambian infants: a longitudinal study.	yes	include longitudinal
Dynamics of nasopharyngeal colonization by Streptococcus pneumoniae.	no full text avaiable
Streptococcus pneumoniae from Palestinian nasopharyngeal carriers: serotype distribution and antimicrobial resistance.	yes	exclude 2 and up years of age
Nasopharyngeal carriage rate, serotype distribution, and antimicrobial susceptibility profile of Streptococcus pneumoniae isolated from children under five years old in Kotabaru, South Kalimantan, Indonesia.	yes	include
Early acquisition and high nasopharyngeal co-colonisation by Streptococcus pneumoniae and three respiratory pathogens amongst Gambian new-borns and infants.	yes	include (will exclude because this is a part of the Hill study)
Efficacy of a novel, protein-based pneumococcal vaccine against nasopharyngeal carriage of Streptococcus pneumoniae in infants: A phase 2, randomized, controlled, observer-blind study.	yes	include RCT (probably will exclude - because RCT, and no overall prevalence)
Detection of Streptococcus pneumoniae from Different Types of Nasopharyngeal Swabs in Children.	yes	exclude - detection study
Nasopharyngeal Streptococcus pneumoniae carriage in Japanese children attending day-care centers.	yes	exclude - 0-6 years pf age attendign daycare
The dynamics of nasopharyngeal streptococcus pneumoniae carriage among rural Gambian mother-infant pairs.	yes	include (longitudinal)
Demographic profile of healthy children with nasopharyngeal colonisation of Streptococcus pneumoniae: A research paper.	yes	exclude - 6 months to 5 years, and no full text is available
Nasopharyngeal carrier rate of Streptococcus pneumoniae in children: serotype distribution and antimicrobial resistance.	yes	exclude- healthy children less than 10 years of age
Nasopharyngeal carriage of Streptococcus pneumoniae serotypes among children in India prior to the introduction of pneumococcal conjugate vaccines: a cross-sectional study.	yes	exclude - 2-59 months
Nasopharyngeal carriage of Streptococcus pneumoniae in Gambian villagers.	no
Nasopharyngeal colonization with penicillin-resistant Streptococcus pneumoniae in Turkish children.	yes	exclude - 2 months to 12 years
Unprecedentedly high rates of Group A Streptococcus nasopharyngeal carriage in infants and toddlers in France, 2022-2023.	no
Association between household air pollution and nasopharyngeal pneumococcal carriage in Malawian infants (MSCAPE): a nested, prospective, observational study.	yes	include
Epidemiology of nasopharyngeal colonization by S. pneumoniae in Indian infants in the first 2 years of life.	yes	include
Association of Streptococcus pneumoniae nasopharyngeal colonization and other risk factors with acute otitis media in an unvaccinated Indian birth cohort.	yes	include (but those are same studies as Rupa 2014 above)
Nasopharyngeal carriage of Streptococcus pneumoniae in children under 5 years of age before introduction of pneumococcal vaccine (PCV10) in urban and rural districts in Pakistan.	yes	include
NASOPHARYNGEAL CARRIAGE OF STREPTOCOCCUS PNEUMONIAE IN HEALTHY CHILDREN UNDER FIVE YEARS OLD IN CENTRAL LOMBOK REGENCY, INDONESIA.	yes	include
The adaptive potential during nasopharyngeal colonisation of Streptococcus pneumoniae.	yes	exclude - mean age 3+ years
Molecular surveillance of nasopharyngeal carriage of Streptococcus pneumoniae in children vaccinated with conjugated polysaccharide pneumococcal vaccines.	yes	include
Emergence of Streptococcus pneumoniae serogroups 15 and 35 in nasopharyngeal cultures from young children with acute otitis media.	yes	include
Nasopharyngeal carriage of Streptococcus pneumoniae in Romanian children before the introduction of the pneumococcal conjugated vaccination into the national immunization programme: a national, multi-centre, cross-sectional observational study.	yes	include
Nasopharyngeal carriage of Streptococcus pneumoniae in healthy Turkish children after the addition of PCV7 to the national vaccine schedule.	yes	include
Nasopharyngeal carriage of Streptococcus pneumoniae in Finnish children younger than 2 years old.	yes	include
Changes in Streptococcus pneumoniae serotype distribution in invasive disease and nasopharyngeal carriage after the heptavalent pneumococcal conjugate vaccine introduction in Bogota, Colombia.	yes	include
Overnutrition, Nasopharyngeal Pathogenic Bacteria and Proinflammatory Cytokines in Infants with Viral Lower Respiratory Tract Infections.	yes	include - probably exclude - hospitlized with LRTI
Should Pneumococcal Vaccines Eliminate Nasopharyngeal Colonization?	no
Serotype and molecular diversity of nasopharyngeal Streptococcus pneumoniae isolates from children before and after vaccination with the ten-valent pneumococcal conjugate vaccine (PCV10) in Ethiopia.	yes	include
Nasopharyngeal carriage of Streptococcus pneumoniae.	yes	exclude - 3 months to 3 years
Prevalence of Nasopharyngeal Carriage, Serotype Distribution, and Antimicrobial Resistance of Streptococcus pneumoniae among Children with Chronic Diseases.	yes	include
Streptococcus pneumoniae colonization in remote African Pygmies.	yes	exclude - age group 0-15 years of age and adults
Nasopharyngeal carriage of Streptococcus pneumoniae among children in an urban setting in Brazil prior to PCV10 introduction.	yes	exclude age 1 to 48 months
Recent epidemiology of Streptococcus pneumoniae in nasopharynxes of Korean children with acute otitis media.	yes	exclude 1-71 months
Nasopharyngeal colonisation and antimicrobial resistance of Streptococcus pneumoniae in Hong Kong children younger than 2 years.	yes	include
The use of Streptococcus pneumoniae nasopharyngeal isolates from healthy children to predict features of invasive disease.	yes	no full text retrieved
A cross-sectional survey of the prevalence of Streptococcus pneumoniae nasopharyngeal carriage in Belgian infants attending day care centres.	yes	exclude - 3-36 months
Nasopharyngeal carriage of multidrug-resistant Streptococcus pneumoniae in institutionalized HIV-infected and HIV-negative children in northeastern Romania.	yes	exclude 1-38 months and 39-106 months
Nasopharyngeal carriage, serotype distribution and antimicrobial resistance of Streptococcus pneumoniae among children from Brazil before the introduction of the 10-valent conjugate vaccine.	yes	exckude children aged <6 years
Heptavalent pneumococcal vaccine conjugated to outer membrane protein of Neisseria meningitidis serogroup b and nasopharyngeal carriage of Streptococcus pneumoniae in infants.	yes	include
Nasopharyngeal colonization with Streptococcus pneumoniae in children receiving trimethoprim-sulfamethoxazole prophylaxis.	yes	exclude 2 months to 18 years
Newborn vitamin A supplementation does not affect nasopharyngeal carriage of Streptococcus pneumoniae in Bangladeshi infants at age 3 months.	yes	include
Serotype analysis of Streptococcus pneumoniae in lung and nasopharyngeal aspirates from children in the Gambia by MassTag PCR.	yes	exclude - no age is provided
Streptococcus pneumoniae prevalence in nasopharynx, oropharynx and gingival sulcus in Brazilian adults:A preliminary study.	no
Nasopharyngeal Carriage, Capsular and Molecular Serotyping and Antimicrobial Susceptibility of Streptococcus pneumoniae among Asymptomatic Healthy Children in Egypt.	yes	exclude (all age groups, with no specific carriers in age cohort of less than 2 years)
Non-diphtheriae Corynebacterium species are associated with decreased risk of pneumococcal colonization during infancy.	yes	exclude HIV
Risk factors for carriage of Streptococcus pneumoniae in children.	yes	include
Long-term Impact of Oral Azithromycin Taken by Gambian Women During Labor on Prevalence and Antibiotic Susceptibility of Streptococcus pneumoniae and Staphylococcus aureus in Their Infants: Follow-up of a Randomized Clinical Trial.	no
Detection of Streptococcus pneumoniae carriage by the Binax NOW test with nasal and nasopharyngeal swabs in young children.	yes	exclude - 6-35 months
Trends in antibiotic resistance of Streptococcus pneumoniae and Haemophilus influenzae isolated from nasopharyngeal flora in children with acute otitis media in France before and after 13 valent pneumococcal conjugate vaccine introduction.	yes	include
Carriage of multiple Streptococcus pneumoniae capsular types is frequent among children with invasive pneumococcal disease.	yes	exclude under 3 years
Long-term effect of 10-valent pneumococcal conjugate vaccine on nasopharyngeal carriage of Streptococcus pneumoniae in children in Brazil.	yes	include
Immunologic dysfunction contributes to the otitis prone condition.	no
Trends in asymptomatic nasopharyngeal colonization with streptococcus pneumoniae after introduction of the 13-valent pneumococcal conjugate vaccine in Calgary, Canada.	yes	exclude 4.5 years
Rapid identification of noncapsulated Streptococcus pneumoniae in nasopharyngeal samples allowing detection of co-colonization and reevaluation of prevalence.	yes	exclude 18 months to 5 years old
Nasopharyngeal carriage of individual Streptococcus pneumoniae serotypes during pediatric pneumonia as a means to estimate serotype disease potential.	yes	exclude under 5 years of age
Streptococcus pneumoniae nasopharyngeal colonization in children in Brasov, Central Romania: high antibiotic resistance and coverage by conjugate vaccines.	yes	include
Nasopharyngeal co-colonization with Staphylococcus aureus and Streptococcus pneumoniae in children is bacterial genotype independent.	yes	exclude 1 to 18 years, (1-6 years grouping)
Temporal association of infant immunisation with pneumococcal conjugate vaccine on the ecology of Streptococcus pneumoniae, Haemophilus influenzae and Staphylococcus aureus nasopharyngeal colonisation in a rural South African community.	yes	include
Efficacy of 13-valent pneumococcal conjugate vaccine (PCV13) versus that of 7-valent PCV (PCV7) against nasopharyngeal colonization of antibiotic-nonsusceptible Streptococcus pneumoniae.	yes	exclude- antibiotic resistant SP prevalence
Prevalence of penicillin-nonsusceptible Streptococcus pneumoniae in nasopharyngeal cultures from patients with sickle cell disease.	no
Epidemiology of culture-confirmed infections of Streptococcus pneumoniae (2012-2015) and nasopharyngeal carriage in children and households in Taiwan (2014-2015).	yes	exclude the mean age 2.4 years
Detection and serotyping of Streptococcus pneumoniae from nasopharyngeal samples by PCR-based multiplex assay.	yes	exclude diagnostic
Nasopharyngeal carriage of Streptococcus pneumoniae shortly before vaccination with a pneumococcal conjugate vaccine causes serotype-specific hyporesponsiveness in early infancy.	yes	include
Epidemiologic studies of Streptococcus pneumoniae in infants: acquisition, carriage, and infection during the first 24 months of life.	yes	exclude - acquisition and duration of carriage
Serotype distribution and antimicrobial susceptibilities of nasopharyngeal isolates of Streptococcus pneumoniae from healthy children in the 13-valent pneumococcal conjugate vaccine era.	yes	exclude - aged 3-59 months
A longitudinal study of Streptococcus pneumoniae carriage in a cohort of infants and their mothers on the Thailand-Myanmar border.	yes	include
Nasopharyngeal carriage of community-acquired, antibiotic-resistant Streptococcus pneumoniae in a Zambian paediatric population.	yes	include
Trends in nasopharyngeal carriage of Streptococcus pneumoniae among children attending daycare centers in southeastern France from 1999 to 2006.	yes	exclude - aged - and 24 months and older, with no specific info
Survey of nonsusceptible nasopharyngeal Streptococcus pneumoniae isolates in children attending day-care centers in Brazil.	yes	exclude - under 5 years
Dynamics of nasopharyngeal bacterial colonisation in HIV-exposed young infants in Tanzania.
Stability of serotypes during nasopharyngeal carriage of Streptococcus pneumoniae.	yes	exclude - no required information
Associations between nasopharyngeal carriage of Group B Streptococcus and other respiratory pathogens during early infancy.	yes	exclude B streptococcus
Individual risk factors associated with nasopharyngeal colonization with Streptococcus pneumoniae and Haemophilus influenzae: a Japanese birth cohort study.	yes	include (longitudinal)
Nasopharyngeal carriage rate of Streptococcus pneumoniae in children with sickle cell disease before and after the introduction of heptavalent pneumococcal conjugate vaccine.	yes	exclude - sickle cell disease
Use of nasopharyngeal isolates of Streptococcus pneumoniae and Haemophilus influenzae from children in Pakistan for surveillance for antimicrobial resistance.	yes	exclude - mean age 14,4 months
Prevalence of Streptococcus pneumoniae and Staphylococcus aureus nasopharyngeal colonization in healthy children in the United States.	yes	exclude - no number of the total n
Nasopharyngeal carriage of Streptococcus pneumoniae in Gambian children who participated in a 9-valent pneumococcal conjugate vaccine trial and in their younger siblings.	yes	include
Streptococcus pneumoniae carriage in the Gaza strip.	yes	include
Antibiotic resistance and serotype distribution of nasopharyngeal isolates of Streptococcus pneumoniae from children in Marrakech region (Morocco).	yes	exclude - no prevalence only AB resistance
A longitudinal household study of Streptococcus pneumoniae nasopharyngeal carriage in a UK setting.	yes	exclude - no number of the total n
Genetic relationship between Streptococcus pneumoniae isolates from nasopharyngeal and cerebrospinal fluid of two infants with Pneumococcal Meningitis.	no
Pneumococcal Colonization and the Nasopharyngeal Microbiota of Children in Botswana.	yes	include
Clones of Streptococcus pneumoniae isolated from nasopharyngeal carriage and invasive disease in young children in central Tennessee.	yes	exclude - clones and no prevalence data
Performance of the Biomark HD real-time qPCR System (Fluidigm) for the detection of nasopharyngeal bacterial pathogens and Streptococcus pneumoniae typing.	yes	exclude - performance - validation study
Longitudinal Colonization With Streptococcus pneumoniae During the First Year of Life in a Healthy Newborn Cohort.	yes	include
Streptococcus pneumoniae Serotypes and Antibiotic Susceptibility Patterns in Middle Ear Fluid Isolates During Acute Otitis Media and Nasopharyngeal Isolates During Community-acquired Alveolar Pneumonia in Central Romania.	yes	exclude - AOM and Community Acquired Pneumonia
Streptococcus pneumoniae nasopharyngeal carriage in children attending day-care centers in the central region of Portugal, in the era of 7-valent pneumococcal conjugate vaccine.	yes	include
Penicillin resistance and serotype distribution of Streptococcus pneumoniae in nasopharyngeal carrier children under 5 years of age in Dar es Salaam, Tanzania.	yes	exclude - children under 5 years of age
Streptococcus pneumoniae nasopharyngeal colonization in young healthy children: rate of carriage, serotype distribution, and antibiotic resistance.	yes	exclude - no full text is available
Increased Nasopharyngeal Density and Concurrent Carriage of Streptococcus pneumoniae, Haemophilus influenzae, and Moraxella catarrhalis Are Associated with Pneumonia in Febrile Children.	yes	exclude - febrile patients
Pneumococcal serotypes and antibiotic resistance in healthy carriage children after introduction of PCV13 in Lima, Peru.	yes	include
Changes in nasopharyngeal carriage and serotype distribution of antibiotic-resistant Streptococcus pneumoniae before and after the introduction of 7-valent pneumococcal conjugate vaccine in Hong Kong.	yes	exclude - ages 2 to 6
Reduction of nasopharyngeal carriage of Streptococcus pneumoniae after administration of a 9-valent pneumococcal conjugate vaccine to toddlers attending day care centers.	yes	include
Carriage of antibiotic-resistant Streptococcus pneumoniae in Greek infants and toddlers.	yes	include
Streptococcus pneumoniae nasopharyngeal carriage prevalence, serotype distribution, and resistance patterns among children on Lombok Island, Indonesia.	yes	include
Epidemiological studies of Streptococcus pneumoniae in infants: methods of isolating pneumococci.	yes	exclude - validation study
Increase in the nasopharyngeal carriage of non-vaccine serogroup 15 Streptococcus pneumoniae after introduction of children pneumococcal conjugate vaccination in Hong Kong.	yes	exclude mean age 1.2+-
Nasopharyngeal colonization with Streptococcus pneumoniae in children infected with human immunodeficiency virus.	yes	exclude HIV only
Serotyping of Streptococcus pneumoniae isolates from nasopharyngeal samples: use of an algorithm combining microbiologic, serologic, and sequential multiplex PCR techniques.	yes	exclude - validation study
Risk factors for nasopharyngeal carriage of resistant Streptococcus pneumoniae and detection of a multiply resistant clone among children living in the Yukon-Kuskokwim Delta region of Alaska.	yes	exclude - no full text is available
Penicillin resistance and serotypes/serogroups of Streptococcus pneumoniae in nasopharyngeal carrier children younger than 2 years in Lima, Peru.	yes	exclude- antibiotic resistant SP prevalence
Association between carriage of Streptococcus pneumoniae and Staphylococcus aureus in Children.	yes	exclude 5. days to 40 months
Multicenter study of serotype distribution of Streptococcus pneumoniae nasopharyngeal isolates from healthy children in the Russian Federation after introduction of PCV13 into the National Vaccination Calendar.	yes	exclude - 3 years or older
Population effect of 10-valent pneumococcal conjugate vaccine on nasopharyngeal carriage of Streptococcus pneumoniae and non-typeable Haemophilus influenzae in Kilifi, Kenya: findings from cross-sectional carriage studies.	yes	exclude - 5 years old and under
Penicillin minimum inhibitory concentration drift in identical sequential Streptococcus pneumoniae isolates from colonized healthy infants.	yes	exclude- antibiotic resistant SP prevalence
Dynamics of Streptococcus pneumoniae nasopharyngeal carriage with high heptavalent pneumococcal conjugate vaccine coverage in Central Greece.	yes	exclude - no data on age under 2
Antimicrobial resistance and serotypes of nasopharyngeal strains of Streptococcus pneumoniae in Chinese children with acute respiratory infections.	yes	exclude - ARI and AMR
Epidemiological studies of Streptococcus pneumoniae in infants: development of antibody to phosphocholine.	yes	exclude - validation study
Nationwide surveillance of nasopharyngeal Streptococcus pneumoniae isolates from children with respiratory infection, Switzerland, 1998-1999.	yes	include
Pneumococcal nasopharyngeal colonization in young South Indian infants.	yes	include - waiting for the full text from the ILL
In vivo attachment of Streptococcus pneumoniae and Haemophilus influenzae to nasopharyngeal epithelium in children.	yes	exclude - attachement study
Changes in serotype distribution and antibiotic resistance of nasopharyngeal isolates of Streptococcus pneumoniae from children in Korea, after optional use of the 7-valent conjugate vaccine.	yes	exclude - no total for the age group
Increasing penicillin and trimethoprim-sulfamethoxazole resistance in nasopharyngeal Streptococcus pneumoniae isolates from Guatemalan children, 2001--2006.	yes	exclude- older children included
Eradication of Streptococcus pneumoniae in the nasopharyngeal flora of children with acute otitis media after amoxicillin-clavulanate therapy.	yes	exclude - AOM
Dolosigranulum pigrum Cooperation and Competition in Human Nasal Microbiota.	no
Streptococcus pneumoniae isolates in healthy children attending day-care centers in 12 states in Mexico.	yes	include
Serotype distribution & sensitivity pattern of nasopharyngeal colonizing Streptococcus pneumoniae among rural children of eastern India.	yes	include
Distribution of Streptococcus pneumoniae serotypes in nasopharyngeal carriage and in invasive pneumococcal disease in Sao Paulo, Brazil.	yes	exclude - 5 years old and under
Nasopharyngeal carriage of penicillin-resistant Streptococcus pneumoniae in healthy children.	yes	exclude - 3-36 months
Microbiology of otitis media: a moving target.	no
Nasopharyngeal carriage and antimicrobial resistance in isolates of Streptococcus pneumoniae and Haemophilus influenzae type b in children under 5 years of age in Botswana.	yes	include
Interim results of an ecological experiment - Conjugate vaccination against the pneumococcus and serotype replacement.	yes	exclude - review
Streptococcus pneumoniae carriage among healthy and sick pediatric patients before the generalized implementation of the 13-valent pneumococcal vaccine in Morocco from 2010 to 2011.	yes	exclude - mean age 21.5 (+-14.5)
Lack of association between the nasopharyngeal carriage of Streptococcus pneumoniae and Staphylococcus aureus in HIV-1-infected South African children.	yes	exclude - HIV infected children only
Relationship between immune response to pneumococcal conjugate vaccines in infants and indirect protection after vaccine implementation.	yes	exclude - review
A novel genetic variant of Streptococcus pneumoniae serotype 11A discovered in Fiji.	no
Serotype distribution and antimicrobial susceptibilities of nasopharyngeal isolates of Streptococcus pneumoniae from children hospitalized for acute respiratory illnesses in Hong Kong.	yes	exclude - ARI
Nasopharyngeal pneumococcal carriage in South Asian infants: Results of observational cohort studies in vaccinated and unvaccinated populations.	yes	include
First report of putative Streptococcus pneumoniae serotype 6D among nasopharyngeal isolates from Fijian children.	yes	exclude - validation study
The descriptive epidemiology of Streptococcus pneumoniae and Haemophilus influenzae nasopharyngeal carriage in children and adults in Kilifi district, Kenya.	yes	include
The host immune dynamics of pneumococcal colonization: implications for novel vaccine development.	no
Nasopharyngeal carriage of penicillin-resistant Streptococcus pneumoniae in children with sickle cell disease.	no
A decade-long surveillance of nasopharyngeal colonisation with Streptococcus pneumoniae among children attending day-care centres in south-eastern France: 1999-2008.	yes	exclude - aged 3 to 40 months
Transmission of Streptococcus pneumoniae in rural Gambian villages: a longitudinal study.	yes	exclude (all age groups, with no specific carriers in age cohort of less than 2 years)
The association between antibiotic use in the community and nasopharyngeal carriage of antibiotic-resistant Streptococcus pneumoniae in Bedouin children.	yes	exclude (all age groups, with no specific carriers in age cohort of less than 2 years)
Risk factors for the nasopharyngeal carriage of respiratory pathogens by Portuguese children: phenotype and antimicrobial susceptibility of Haemophilus influenzae and Streptococcus pneumoniae.	yes	include
Streptococcus pneumoniae colonization of the nasopharynx is associated with increased severity during respiratory syncytial virus infection in young children.	yes	exclude - ARI
An easy method for detection of nasopharyngeal carriage of multiple Streptococcus pneumoniae serotypes.	no
Egg-based media for delayed processing of nasopharyngeal swabs in colonization studies of Streptococcus pneumoniae.	no
Zinc modifies the association between nasopharyngeal Streptococcus pneumoniae carriage and risk of acute lower respiratory infection among young children in rural Nepal.	yes	exclude - ARI
Validation of nasopharyngeal sampling and culture techniques for detection of Streptococcus pneumoniae in children in Kenya.	yes	exclude - validation study
Nasopharyngeal colonization with heptavalent pneumococcal conjugate vaccine serotypes of Streptococcus pneumoniae with prolonged vaccine dosing intervals.	yes	include
Detection of Streptococcus pneumoniae strain cocolonization in the nasopharynx.	no
Study of Normal Flora in the Pharynx of Healthy Children.	yes	include
Impact of the 13-valent pneumococcal conjugate vaccine on nasopharyngeal carriage of Streptococcus pneumoniae among children attending group daycare in southeastern France.	yes	exclude - aged up to 40 months
Antibiotic resistance among nasopharyngeal isolates of Streptococcus pneumoniae and Haemophilus influenzae--Bangui, Central African Republic, 1995.	yes	exclude- antibiotic resistant SP prevalence
Carriage of Streptococcus pneumoniae 3 years after start of vaccination program, the Netherlands.	yes	include
Rate of nasopharyngeal carriage, antimicrobial resistance and serotype of Streptococcus pneumoniae among children in northern Taiwan.	yes	full text requested via ILL
Relative importance of nasopharyngeal versus oropharyngeal sampling for isolation of Streptococcus pneumoniae and Haemophilus influenzae from healthy and sick individuals varies with age.	yes	exclude (all age groups, with no specific carriers in age cohort of less than 2 years)
Duration of nasopharyngeal carriage of penicillin-resistant Streptococcus pneumoniae: experiences from the South Swedish Pneumococcal Intervention Project.	yes	exclude- antibiotic resistant SP prevalence
Effectiveness of Pneumococcal Conjugate Vaccines Against Community-acquired Alveolar Pneumonia Attributable to Vaccine-serotype Streptococcus pneumoniae Among Children.	yes	exclude - ARI and LRI together
Pneumococcal surface adhesin A antibody concentration in serum and nasopharyngeal carriage of Streptococcus pneumoniae in young African infants.	yes	exclude - no required information
Effect of the 7-valent pneumococcal conjugate vaccine on nasopharyngeal colonization by Streptococcus pneumoniae in the first 2 years of life.	yes	include
Natural history of pneumococcal infections.	no
Antimicrobial susceptibility and serogroup/serotype distribution of nasopharyngeal isolates of Streptococcus pneumoniae in healthy Estonian children in 1999-2003.	yes	exclude - 1 - 3 years
Antibiotic selection pressure and macrolide resistance in nasopharyngeal Streptococcus pneumoniae: a cluster-randomized clinical trial.	yes	exclude- antibiotic resistant SP prevalence
Nasopharyngeal Streptococcus pneumoniae among under-five year old children at the Moi Teaching and Referral Hospital, Eldoret, Kenya.	yes	full text requested via ILL
A Comparison of Pneumococcal Nasopharyngeal Carriage in Very Young Fijian Infants Born by Vaginal or Cesarean Delivery.	yes	exclude- includes both pre and post vaccination carriage rates
The short-term impact of each primary dose of pneumococcal conjugate vaccine on nasopharyngeal carriage: Systematic review and meta-analyses of randomised controlled trials.	no
Emerging Streptococcus pneumoniae Strains Colonizing the Nasopharynx in Children After 13-valent Pneumococcal Conjugate Vaccination in Comparison to the 7-valent Era, 2006-2015.	yes	exclude - longitudinal study
Colonisation by Streptococcus pneumoniae and Staphylococcus aureus in healthy children.	yes	exclude - age group 0-15 years of age and adults
Pneumococcal nasopharyngeal carriage in infants of mothers immunized with 23V non-conjugate pneumococcal polysaccharide vaccine.	yes	exclude - mothers immunized with pneumococcal vaccine
Antimicrobial resistance of nasopharyngeal isolates of Streptococcus pneumoniae in healthy carriers: report of a study in 5-year-olds in Marcory, Abidjan, Cote d'Ivoire.	no
Nasopharyngeal carriage of drug-resistant Streptococcus pneumoniae in children with acute otitis media evaluated by polymerase chain reaction-based genotyping of penicillin-binding proteins.	yes	exclude - AOM
Streptococcus pneumoniae colonization in the young child: association with otitis media and resistance to penicillin.	yes	exclude - AOM
Low incidence of antibiotic resistance among invasive and nasopharyngeal isolates of Streptococcus pneumoniae from children in rural Philippines between 1994 and 2000.	yes	exclude- antibiotic resistant SP prevalence
Tissue microbiota in nasopharyngeal adenoid and its association with pneumococcal carriage.	no
Nasopharyngeal carriage of resistant pneumococci in young South Indian infants.	yes	exclude- antibiotic resistant SP prevalence
Streptococcus pneumoniae isolates from middle ear fluid and nasopharynx of children with acute otitis media exhibit phase variation.	yes	exclude - AOM
Antibiotic-resistant Streptococcus pneumoniae in the heptavalent pneumococcal conjugate vaccine era: predictors of carriage in a multicommunity sample.	yes	exclude- antibiotic resistant SP prevalence
Clonal and temporal patterns of nasopharyngeal penicillin-susceptible and penicillin-resistant Streptococcus pneumoniae stains in children attending a day care center.	yes	exclude - no required information
Probiotics and carriage of Streptococcus pneumoniae serotypes in Danish children, a double-blind randomized controlled trial.	yes	exclude RCT
Streptococcus pneumoniae and Haemophilus influenzae at the initial stage of influenza.	no
Household transmission of Streptococcus pneumoniae among siblings with acute otitis media.	yes	exclude - AOM
Persistence of Nasopharyngeal Pneumococcal Vaccine Serotypes and Increase of Nonvaccine Serotypes Among Vaccinated Infants and Their Mothers 5 Years After Introduction of Pneumococcal Conjugate Vaccine 13 in The Gambia.	yes	include
A single nucleotide polymorphism in an IgA1 protease gene determines Streptococcus pneumoniae adaptation to the middle ear during otitis media.	no
Antibiotic susceptibility, serotype distribution and vaccine coverage of nasopharyngeal and oropharyngeal Streptococcus pneumoniae in a day-care centre in St. Petersburg, Russia.	yes	exclude - pneumonia
Spread of Streptococcus pneumoniae and antibiotic-resistant S. pneumoniae from day-care center attendees to their younger siblings.	yes	exclude - part of the RCT
Antimicrobial resistance of nasopharyngeal isolates of Streptococcus pneumoniae and Haemophilus influenzae from children in the Central African Republic.	yes	exclude- AMR
Impaired innate and adaptive immunity to Streptococcus pneumoniae and its effect on colonization in an infant mouse model.	no
Antibiotic resistance of Streptococcus pneumoniae, isolated from nasopharynx of preschool children with acute respiratory tract infection in Lithuania.	no
Impact of Antimicrobial Treatment for Acute Otitis Media on Carriage Dynamics of Penicillin-Susceptible and Penicillin-Nonsusceptible Streptococcus pneumoniae.	yes	exclude - AOM
Antimicrobial susceptibility and serotypes of nasopharyngeal Streptococcus pneumoniae in children with pneumonia and in children attending day-care centres in Fortaleza, Brazil."	yes	exclude - pneumonia
Changes in the Serotype Distribution among Antibiotic Resistant Carriage Streptococcus pneumoniae Isolates in Children after the Introduction of the Extended-Valency Pneumococcal Conjugate Vaccine.",	yes	exclude - AMR
Colonization with penicillin-nonsusceptible Streptococcus pneumoniae in urban and rural child-care centers.",	yes	exclude - no full text is available
Designing ecologically optimized pneumococcal vaccines using population genomics.",	no
Differences in Bacterial Colonization and Mucosal Responses Between High and Low SES Children in Indonesia.",	#24 est
Comparison between nasal swabs and nasopharyngeal aspirates for, and effect of time in transit on, isolation of Streptococcus pneumoniae, Staphylococcus aureus, Haemophilus influenzae, and Moraxella catarrhalis.",	no
Pneumococcal nasopharyngeal carriage among infants born to human immunodeficiency virus-infected mothers immunized with pneumococcal polysaccharide vaccine during gestation.",	yes	exclude - HIV infected children only
Nasopharyngeal colonization: a target for pneumococcal vaccination.",	no
Penicillin resistance and serotype distribution of Streptococcus pneumoniae in Ghanaian children less than six years of age.",	yes	exclude- AMR
Macrolide resistance determinants among Streptococcus pneumoniae isolates from carriers in Central Greece.",	yes	exclude- AMR
Identifying an appropriate PCV for use in Senegal, recent insights concerning Streptococcus pneumoniae NP carriage and IPD in Dakar.",	no
Widespread sharing of pneumococcal strains in a rural African setting: proximate villages are more likely to share similar strains that are carried at multiple timepoints.",	yes	exclude- strain sharing
Streptococcus pneumoniae: low frequency of penicillin resistance and high resistance to trimethoprim-sulfamethoxazole in nasopharyngeal isolates from children in a rural area in Mexico.",	no
Optimization of a high-throughput nanofluidic real-time PCR to detect and quantify of 15 bacterial species and 92 Streptococcus pneumoniae serotypes.",	no
Colonization with antibiotic-resistant Streptococcus pneumoniae in children with sickle cell disease.",	no
Comparison of specific in-vitro virulence gene expression and innate host response in locally invasive vs colonizer strains of Streptococcus pneumoniae.",	no
Antimicrobial susceptibilities and serotype distribution of Streptococcus pneumoniae isolates from a Low socioeconomic area in Lima, Peru.",	no
Seven valent pneumococcal conjugate vaccine immunization in two Boston communities: changes in serotypes and antimicrobial susceptibility among Streptococcus pneumoniae isolates.",	yes	exclude - no data on pediatric population
Colonization of the newborn respiratory tract and its association with respiratory morbidity in the first 6 months of life: A prospective cohort study.",	yes	include
Association of Laboratory Methods, Colonization Density, and Age With Detection of Streptococcus pneumoniae in the Nasopharynx.",	yes	include
Kinetics of antibodies against pneumococcal proteins and their relationship to nasopharyngeal carriage in the first two months of life.",	yes	exclude- RR of NPC is reported
Pneumococcal carriage, density, and co-colonization dynamics: A longitudinal study in Indonesian infants.",	yes	include
Predictive value of pneumococcal nasopharyngeal cultures for the assessment of nonresponsive acute otitis media in children.",	no
Antimicrobial use and serotype distribution of nasopharyngeal Streptococcus pneumoniae isolates recovered from Greek children younger than 2 years old.",	no
Longitudinal investigation of nasopharyngeal pneumococcal carriage in early childhood: The PATCH birth cohort study.",	yes	include
Prevalence of Streptococcus pneumoniae serotype 6C among invasive and carriage isolates in metropolitan Salvador, Brazil, from 1996 to 2007.",	no
Impact of the 13-valent pneumococcal conjugate vaccine on Streptococcus pneumoniae multiple serotype carriage.",	no	exclude- 18-72 months
Long-term effects of pneumococcal colonization during early childhood wheezing.",	no
New technique (the NOW test) for rapid detection of Streptococcus pneumoniae in the nasopharynx.",	no
Characterization and dynamics of middle ear fluid and nasopharyngeal isolates of Streptococcus pneumoniae from 12 children treated with levofloxacin.",	no
Haemophilus influenzae type b and Streptococcus pneumoniae as causes of pneumonia among children in Beijing, China.",	no
Impact of PCV7 vaccination on nasopharyngeal carriage and antimicrobial resistance among children in Turkey.",	yes
The contribution of smoking and exposure to tobacco smoke to Streptococcus pneumoniae and Haemophilus influenzae carriage in children and their mothers.",	no
Nasopharyngeal carriage of penicillin-resistant, macrolide-resistant and multiply-resistant Streptococcus pneumoniae in day-care centers in Sofia, Bulgaria.",	yes	exclude- AMR
Genotyping and serotyping of macrolide and multidrug resistant Streptococcus pneumoniae isolated from carrier children.",	no
Dynamics of nasopharyngeal pneumococcal carriage during the course of viral bronchiolitis.",	no
Household fuel use and its association with potential respiratory pathogens among healthy mothers and children in Ethiopia.",	yes	include
The impact of the heptavalent pneumococcal conjugate vaccine on risk factors for Streptococcus pneumoniae carriage in children.",	yes	exclude - no total number of children for each age
Sequential colonization by Streptococcus pneumoniae of healthy children living in an orphanage.",	yes	include
Pneumococcal Carriage and Antibiotic Resistance in Children Younger than 5 Years in Nouna District, Burkina Faso.",	yes	exclude - under 5 years
Distribution of pneumococcal surface protein A families 1 and 2 among Streptococcus pneumoniae isolates from children in finland who had acute otitis media or were nasopharyngeal carriers.",	yes	exclude - no required information
Pneumococcal conjugate vaccination and nasopharyngeal acquisition of pneumococcal serotype 19A strains.",	yes	exclude - serotype 19 strains
The bacteriology of the nasopharynx in childhood.",	yes	exclude - no required information
Strain-level resolution and pneumococcal carriage dynamics by single-molecule real-time (SMRT) sequencing of the plyNCR marker: a longitudinal study in Swiss infants.",	yes	include (longitudinal)
Independent risk factors for carriage of penicillin-non-susceptible Streptococcus pneumoniae.",
The Gene Polymorphism of IL-17 G-152A is Associated with Increased Colonization of Streptococcus pneumoniae in Young Finnish Children.",
Risk factors for upper respiratory infection in the first year of life in a birth cohort.",
Carriage and invasive isolates of Streptococcus pneumoniae in Caracas, Venezuela: the relative invasiveness of serotypes and vaccine coverage.",
Dynamics of pneumococcal nasopharyngeal carriage in children with nonresponsive acute otitis media treated with two regimens of intramuscular ceftriaxone.",
Carrier-Induced Hyporesponsiveness to Pneumococcal Conjugate Vaccines: Unraveling the Influence of Serotypes, Timing, and Previous Vaccine Dose.",
From the Centers for Disease Control and Prevention. Antibiotic resistance among nasopharyngeal isolates of Streptococcus pneumoniae and Haemophilus influenzae--Bangui, 1995.",
Absence from day care or school and parental absence from work during children's respiratory infections.",
Carriage of Haemophilus influenzae is associated with pneumococcal vaccination in Italian children.",
Long-term effects of pneumococcal conjugate vaccine on nasopharyngeal carriage of S. pneumoniae, S. aureus, H. influenzae and M. catarrhalis.",
Inappropriate treatment of community-acquired pneumonia among children under five years of age in Tanzania.",
The impact of private use of PCV7 in 2009 and 2010 on serotypes and antimicrobial resistance of Streptococcus pneumoniae carried by young children in Portugal: Comparison with data obtained since 1996 generating a 15-year study prior to PCV13 introduction.",
Effect of the pneumococcal conjugate vaccine on pneumococcal carriage in Turkish children.",
Dynamic changes in otopathogens colonizing the nasopharynx and causing acute otitis media in children after 13-valent (PCV13) pneumococcal conjugate vaccination during 2015-2019.",
Impact of thirteen-valent pneumococcal conjugate vaccine on nasopharyngeal carriage in healthy children under 24 months in Okinawa, Japan.",
Emergence of penicillin-nonsusceptible Streptococcus pneumoniae clones expressing serotypes not present in the antipneumococcal conjugate vaccine.",
Carriage of Haemophilus influenzae and Streptococcus pneumoniae in healthy Chinese and Vietnamese children in Hong Kong.",
Colonization with penicillin-resistant Streptococcus pneumoniae in a child-care center.",
Changes in nasopharyngeal flora during otitis media of childhood.",
Serological criteria and carriage measurement for evaluation of new pneumococcal vaccines.",
Antibiotic-resistant pneumococci in hospitalized children.",
Carriage of antibiotic-resistant Streptococcus pneumoniae by children in eastern and central Europe--a multicenter study with use of standardized methods.",
Resistance patterns of streptococcus pneumoniae from carriers attending day-care centers in southwestern Greece.",
Genome-wide identification of lineage and locus specific variation associated with pneumococcal carriage duration.",
Pneumococcal serotype distribution in 1315 nasopharyngeal swabs from a highly vaccinated cohort of Italian children as detected by RT-PCR.",
Strain characteristics of Streptococcus pneumoniae carriage and invasive disease isolates during a cluster-randomized clinical trial of the 7-valent pneumococcal conjugate vaccine.",
Clonal analysis of Streptococcus pneumoniae nonsusceptible to penicillin at day-care centers with index cases, in a region with low incidence of resistance: emergence of an invasive type 35B clone among carriers.",
Natural history of drug-resistant clones of Streptococcus pneumoniae colonizing healthy children in Portugal.",
Pneumococcal Vaccination: Should We Kill the Enemy or Just Disarm It?",
Changes in Streptococcus pneumoniae serotypes in the nasopharynx of Japanese children after inoculation with a heptavalent pneumococcal conjugate vaccine.",
Niche and neutral effects of acquired immunity permit coexistence of pneumococcal serotypes.",
Nasopharyngeal bacterial load as a marker for rapid and easy diagnosis of invasive pneumococcal disease in children from Mozambique.",
Pneumococcal Carriage in Burkina Faso After 13-Valent Pneumococcal Conjugate Vaccine Introduction: Results From 2 Cross-sectional Population-Based Surveys.",
Factors associated with pneumococcal carriage and density in infants and young children in Laos PDR.",
Resistance of Streptococcus pneumoniae to erythromycin in adults and children.",
Serotypes of carriage and invasive isolates of Streptococcus pneumoniae in Brazilian children in the era of pneumococcal vaccines.",
Prevalence of penicillin-non-susceptible Streptococcus pneumoniae in children in day-care centres subjected to an intervention to prevent dispersion.",
Pneumococcal carriage in young children after introduction of PCV13 in Hong Kong.",
High prevalence of multidrug-resistant Streptococcus pneumoniae among children in a rural Kentucky community.",
Measuring the effects of pneumococcal conjugate vaccine (PCV7) on Streptococcus pneumoniae carriage and antibiotic resistance: the Palestinian-Israeli Collaborative Research (PICR).",
Patterns of antibiotic-resistant Streptococcus pneumoniae in children in a day-care setting.",
Pneumococcal carriage in children in Ulaanbaatar, Mongolia before and one year after the introduction of the 13-valent pneumococcal conjugate vaccine.",
Seven-valent pneumococcal conjugate vaccine and nasopharyngeal microbiota in healthy children.",
High prevalence of children colonized with penicillin-resistant Streptococcus pneumoniae in public day-care centers.",
Evolution of pneumococcal serotype epidemiology in Botswana following introduction of 13-valent pneumococcal conjugate vaccine.",
Epidemiologic evidence for serotype-specific acquired immunity to pneumococcal carriage.",
Comparison of the Denka Seiken slide agglutination method to the quellung test for serogrouping of Streptococcus pneumoniae isolates.",
Nasopharyngeal Pneumococcal Carriage During Childhood Community-Acquired Alveolar Pneumonia: Relationship Between Specific Serotypes and Coinfecting Viruses.",
Long-term impact of pneumococcal polysaccharide vaccination on nasopharyngeal carriage in children previously vaccinated with various pneumococcal conjugate vaccine regimes.",
Serotype Distribution and Antimicrobial Sensitivity Profile of Streptococcus pneumoniae Carried in Healthy Toddlers before PCV13 Introduction in Niamey, Niger.",
Prevalence of nasopharyngeal pneumococcal colonization in children and antimicrobial susceptibility profiles of carriage isolates.",
Serotyping and multilocus sequence typing of Streptococcus pneumoniae isolates from the blood and posterior nares of Japanese children prior to the introduction of 7-valent pneumococcal conjugate vaccine.",
Understanding the Evolution of Antibiotic-nonsusceptible Pneumococcal Nasopharyngeal Colonization Following Pneumococcal Conjugate Vaccine Implementation in Young Children.",
Role of adherence of Streptococcus pneumoniae in acute otitis media.",
Clinical studies of pneumococcal vaccines in infants. II. Efficacy and effect on nasopharyngeal carriage.",
Nasopharyngeal flora and acute otitis media.",
beta-Lactamase-producing Moraxella catarrhalis may prevent the emergence of penicillin-resistant Streptococcus pneumoniae in children with recurrent acute otitis media.",
PCV13-vaccinated children still carrying PCV13 additional serotypes show similar carriage density to a control group of PCV7-vaccinated children.",
Nasopharyngeal Pneumococcal Density and Evolution of Acute Respiratory Illnesses in Young Children, Peru, 2009-2011.",
Role of attachment for the virulence of Streptococcus pneumoniae.",
Pneumococcal Carriage in Children under Five Years in Uganda-Will Present Pneumococcal Conjugate Vaccines Be Appropriate?",
Transmission of multidrug-resistant serotype 23F Streptococcus pneumoniae in group day care: evidence suggesting capsular transformation of the resistant strain in vivo.",
Effect of early carriage of Streptococcus pneumoniae on the development of pneumococcal protein-specific cellular immune responses in infancy.",
Correlation of higher antibody levels to pneumococcal proteins with protection from pneumococcal acute otitis media but not protection from nasopharyngeal colonization in young children.",
Comparison of pneumococcal colonization density among healthy children and children with respiratory symptoms using real time PCR (RT-PCR).",
Nasopharyngeal pneumococcal carriage in healthy Turkish children after 13-valent conjugated pneumococcal vaccine implementation in the national immunization program.",
Changing serotype distribution and resistance patterns among pediatric nasopharyngeal pneumococci collected in Moscow, 2010-2017.",
Pneumococcal carriage among children under five in Accra, Ghana, five years after the introduction of pneumococcal conjugate vaccine.",
Carriage of respiratory tract pathogens and molecular epidemiology of Streptococcus pneumoniae colonization in healthy children attending day care centers in Lisbon, Portugal.",
Comparison of Bacterial Culture Results Obtained from Nasopharyngeal and Midturbinate Swabs in Children With Upper Respiratory Tract Infection Symptoms.",
Streptococcus pneumoniae carriage and penicillin/ceftriaxone resistance in hospitalised children in Darwin.",
Bacterial composition of nasal discharge in children based on highly accurate 16S rRNA gene sequencing analysis.",
Pneumococcal nasopharyngeal carriage among children in Brazil prior to the introduction of the 10-valent conjugate vaccine: a culture- and PCR-based survey.",
Low rate of pneumococci non-susceptible to penicillin in healthy Swedish toddlers.",
A comparison of flocked nylon swabs and non-flocked rayon swabs for detection of respiratory bacteria in nasopharyngeal carriage in Australian Indigenous children.",
The nasopharyngeal microbiota in patients with viral respiratory tract infections is enriched in bacterial pathogens.",
Pneumococcal carriage and antibiotic resistance in young children before 13-valent conjugate vaccine.",
High prevalence of serotype 11B of Streptococcus pneumoniae isolated in the nasopharynx of Mexican children.",
Longitudinal nasopharyngeal carriage and antibiotic resistance of respiratory bacteria in indigenous Australian and Alaska native children with bronchiectasis.",
A longitudinal study of the infant nasopharyngeal microbiota: The effects of age, illness and antibiotic use in a cohort of South East Asian children.",
Impact of amoxicillin, associated or not with clavulanic acid, on pharyngeal colonization and selection of Streptococcus pneumoniae resistance in children under 5 years of age.",
Relationship between nasopharyngeal colonization and the development of otitis media in children. Tonawanda/Williamsville Pediatrics.",
Molecular epidemiology and genetic diversity of pneumococcal carriage among children in Beni State, Bolivia.",
Trends in drug resistance, serotypes, and molecular types of Streptococcus pneumoniae colonizing preschool-age children attending day care centers in Lisbon, Portugal: a summary of 4 years of annual surveillance.",
Effect of Vaccination on Pneumococci Isolated from the Nasopharynx of Healthy Children and the Middle Ear of Children with Otitis Media in Iceland.",
Global distribution of Streptococcus pneumoniae serotypes isolated from paediatric patients during 1999-2000 and the in vitro efficacy of telithromycin and comparators.",
High rate of antibiotic resistance among pneumococci carried by healthy children in the eastern part of the Democratic Republic of the Congo.",
Increased carriage of resistant non-pneumococcal alpha-hemolytic streptococci after antibiotic therapy.",
Pneumococcal carriage and serotype variation before and after introduction of pneumococcal conjugate vaccines in patients with acute otitis media in Switzerland.",
Limiting the spread of penicillin-resistant Streptococcus pneumoniae: experiences from the South Swedish Pneumococcal Intervention Project.",
Prevalence of bacterial respiratory pathogens in the nasopharynx in breast-fed versus formula-fed infants.",
Antibiotic resistance and serotype distribution of Streptococcus pneumoniae colonizing rural Malawian children.",
High invasiveness of pneumococcal serotypes included in the new generation of conjugate vaccines.",
Effect on nasopharyngeal pneumococcal carriage of replacing PCV7 with PCV13 in the Expanded Programme of Immunization in The Gambia.",
Evaluation of nasopharyngeal cultures for bacteriologic assessment of acute otitis media in children.",
What is behind the ear drum? The microbiology of otitis media and the nasopharyngeal flora in children in the era of pneumococcal vaccination.",
Continued impact of pneumococcal conjugate vaccine on carriage in young children.",
Effect of 7-valent pneumococcal conjugate vaccine on nasopharyngeal carriage with Haemophilus influenzae and Moraxella catarrhalis in a randomized controlled trial.",
Respiratory bacterial pathogens in the nasopharynx and lower airways of Australian indigenous children with bronchiectasis.",
Pneumococcal colonization and coinfecting respiratory viruses in children under 5 years in Addis Ababa, Ethiopia: a prospective case-control study.",
Characterisation of macrolide-non-susceptible Streptococcus pneumoniae colonising children attending day-care centres in Athens, Greece during 2000 and 2003.",
Nasopharyngeal carriage of antibiotic-resistant pneumococci by children in group day care.",
Nasopharyngeal colonization with pathobionts is associated with susceptibility to respiratory illnesses in young children.",
The spread of multiply resistant Streptococcus pneumoniae at a day care center in Ohio.",
Epidemiology of pneumococcal carriage in children under five years of age in Accra, Ghana.",
Antimicrobial Resistance in Pneumococcal Carriage Isolates from Children under 2 Years of Age in Rural Pakistan.",
Bacterial colonization of the nasopharynx predicts very early onset and persistence of otitis media in Australian aboriginal infants.",
Molecular epidemiology and serogroup 6 capsular gene evolution of pneumococcal carriage in a Japanese birth cohort study.",
Persistence of two invasive Streptococcus pneumoniae clones of serotypes 1 and 5 in comparison to that of multiple clones of serotypes 6B and 23F among children in southern Israel.",
Non-antibiotic treatment for pediatric outpatients with common cold inhibits the emergence of drug resistant pneumococci.",
High pneumococcal density correlates with more mucosal inflammation and reduced respiratory syncytial virus disease severity in infants.",
The impact of pneumococcal conjugate vaccines on serotype 19A nasopharyngeal carriage.",
Bacteria and viruses in the upper respiratory tract of Congolese children with radiologically confirmed pneumonia.",
Microbial profiling does not differentiate between childhood recurrent acute otitis media and chronic otitis media with effusion.",
Rapid replacement by non-vaccine pneumococcal serotypes may mitigate the impact of the pneumococcal conjugate vaccine on nasopharyngeal bacterial ecology.",
Dynamics of pneumococcal nasopharyngeal carriage in healthy children attending a day care center in northern Spain. Influence of detection techniques on the results.",
Pneumococcal resistance and serotype 19A in Pittsburgh-area children with acute otitis media before and after introduction of 7-valent pneumococcal polysaccharide vaccine.",
Dynamics of pneumococcal transmission in vaccine-naive children and their HIV-infected or HIV-uninfected mothers during the first 2 years of life.",
The value of nasopharyngeal culture in predicting the etiology of acute otitis media in children less than two years of age.",
Risk factors for carriage of respiratory pathogens in the nasopharynx of healthy children. Ascanius Project Collaborative Group.",
Indirect effect of 7-valent pneumococcal conjugate vaccine on pneumococcal carriage in newborns in rural Gambia: a randomised controlled trial.",
Pneumococcal carriage in children in The Netherlands: a molecular epidemiological study.",
Bacteria and viruses in the nasopharynx immediately prior to onset of acute lower respiratory infections in Indigenous Australian children.",
Improved detection of nasopharyngeal cocolonization by multiple pneumococcal serotypes by use of latex agglutination or molecular serotyping by microarray.",
Spread of multidrug-resistant Streptococcus pneumoniae among hospitalized children in Slovakia.",
Nasopharyngeal colonization during the first year of life.",
High prevalence of antibiotic resistance in nasopharyngeal bacterial isolates from healthy children in rural Uganda: A cross-sectional study.",
Pneumococcal carriage and antibiotic susceptibility patterns from two cross-sectional colonization surveys among children aged <5 years prior to the introduction of 10-valent pneumococcal conjugate vaccine - Kenya, 2009-2010.",
Developing community-specific recommendations for first-line treatment of acute otitis media: is high-dose amoxicillin necessary?",
A comparison of conventional and molecular microbiology in detecting differences in pneumococcal colonization in healthy children and children with upper respiratory illness.",
Estimating rates of carriage acquisition and clearance and competitive ability for pneumococcal serotypes in Kenya with a Markov transition model.",
Properties of novel international drug-resistant pneumococcal clones identified in day-care centers of Lisbon, Portugal.",
A prospective study of urinary pneumococcal antigen detection in healthy Karen mothers with high rates of pneumococcal nasopharyngeal carriage.",
Serum antibody responses to pneumococcal colonization in the first 2 years of life: results from an SE Asian longitudinal cohort study.",
Effect of reduced-dose schedules with 7-valent pneumococcal conjugate vaccine on nasopharyngeal pneumococcal carriage in children: a randomized controlled trial.",
The unsolved problem of otitis media in indigenous populations: a systematic review of upper respiratory and middle ear microbiology in indigenous children with otitis media.",
Effects of the 10-valent pneumococcal nontypeable Haemophilus influenzae protein D-conjugate vaccine on nasopharyngeal bacterial colonization in young children: a randomized controlled trial.",
Development of natural antibodies to pneumococcal surface protein A, pneumococcal surface adhesin A and pneumolysin in Filipino pregnant women and their infants in relation to pneumococcal carriage.",
First report of Streptococcus pneumoniae serotype 6D isolates from invasive infections.",
Nasopharyngeal colonization in southern Israel with antibiotic-resistant pneumococci during the first 2 years of life: relation to serotypes likely to be included in pneumococcal conjugate vaccines.",
Nasopharyngeal carriage of pneumococci in children with sickle cell disease.",
Antimicrobial use and colonization with erythromycin-resistant Streptococcus pneumoniae in Greece during the first 2 years of life.",
Colonization with 19F and other pneumococcal conjugate vaccine serotypes in children in St. Louis, Missouri, USA.",
Prevalence of pilus-encoding islets and clonality of pneumococcal isolates from children with acute otitis media.",
Modelling multi-type transmission of pneumococcal carriage in Bangladeshi families.",
Nasopharyngeal pneumococcal carriage after combined pneumococcal conjugate and polysaccharide vaccination in children with a history of recurrent acute otitis media.",
Multi-serotype pneumococcal nasopharyngeal carriage prevalence in vaccine naive Nepalese children, assessed using molecular serotyping.",
Drug-resistant Streptococcus pneumoniae in day-care centres in Stockholm County.",
Pneumococcal carriage at age 2 months is associated with growth deficits at age 6 months among infants in South India.",
Incidences of nasopharyngeal colonization of respiratory bacterial pathogens in Japanese children attending day-care centers.",
Emergence of antibiotic-resistant non-vaccine serotype pneumococci in nasopharyngeal carriage in children after the use of extended-valency pneumococcal conjugate vaccines in Korea.",
Carriage of penicillin-susceptible and non-susceptible pneumococci in healthy young children in Göteborg, Sweden.",
Crowding and other strong predictors of upper respiratory tract carriage of otitis media-related bacteria in Australian Aboriginal and non-Aboriginal children.",
Revisiting pneumococcal carriage by use of broth enrichment and PCR techniques for enhanced detection of carriage and serotypes.",
Pneumococcal carriage in children during their first two years: important role of family exposure.",
Determination of pneumococcal serotypes/genotypes in nasopharyngeal secretions of otitis media children by multiplex PCR.",
Investigation about the homogeneity of nasopharyngeal microflora at the different location of nasopharynx of children with acute otitis media."
Temporal Changes in Pneumococcal Colonization in a Rural African Community With High HIV Prevalence Following Routine Infant Pneumococcal Immunization	yes	exclude - same as Nzenze 2014 study (link)
Community Prescribing and Resistant Streptococcus pneumoniae	yes	exclude - same as Dagan 2010 study
Effect of Pneumococcal Conjugate Vaccine on Nasopharyngeal Colonization among Immunized and Unimmunized Children in a CommunityRandomized Trial	yes	exclude - no data on prevalence

## Sheet: pubmed (2)
A comparison of conventional and molecular microbiology in detecting differences in pneumococcal colonization in healthy children and children with upper respiratory illness.",
A comparison of flocked nylon swabs and non-flocked rayon swabs for detection of respiratory bacteria in nasopharyngeal carriage in Australian Indigenous children.",
A longitudinal study of the infant nasopharyngeal microbiota: The effects of age, illness and antibiotic use in a cohort of South East Asian children.",
A prospective study of urinary pneumococcal antigen detection in healthy Karen mothers with high rates of pneumococcal nasopharyngeal carriage.",
Absence from day care or school and parental absence from work during children's respiratory infections.",
Antibiotic resistance and serotype distribution of Streptococcus pneumoniae colonizing rural Malawian children.",
Antibiotic-resistant pneumococci in hospitalized children.",
Antimicrobial Resistance in Pneumococcal Carriage Isolates from Children under 2 Years of Age in Rural Pakistan.",
Antimicrobial susceptibilities and serotype distribution of Streptococcus pneumoniae isolates from a Low socioeconomic area in Lima, Peru.",	no
Antimicrobial use and colonization with erythromycin-resistant Streptococcus pneumoniae in Greece during the first 2 years of life.",
Antimicrobial use and serotype distribution of nasopharyngeal Streptococcus pneumoniae isolates recovered from Greek children younger than 2 years old.",	no
Association of Laboratory Methods, Colonization Density, and Age With Detection of Streptococcus pneumoniae in the Nasopharynx.",	yes	include
Bacteria and viruses in the nasopharynx immediately prior to onset of acute lower respiratory infections in Indigenous Australian children.",
Bacteria and viruses in the upper respiratory tract of Congolese children with radiologically confirmed pneumonia.",
Bacterial colonization of the nasopharynx predicts very early onset and persistence of otitis media in Australian aboriginal infants.",
Bacterial composition of nasal discharge in children based on highly accurate 16S rRNA gene sequencing analysis.",
beta-Lactamase-producing Moraxella catarrhalis may prevent the emergence of penicillin-resistant Streptococcus pneumoniae in children with recurrent acute otitis media.",
Carriage and invasive isolates of Streptococcus pneumoniae in Caracas, Venezuela: the relative invasiveness of serotypes and vaccine coverage.",
Carriage of antibiotic-resistant Streptococcus pneumoniae by children in eastern and central Europe--a multicenter study with use of standardized methods.",
Carriage of Haemophilus influenzae and Streptococcus pneumoniae in healthy Chinese and Vietnamese children in Hong Kong.",
Carriage of Haemophilus influenzae is associated with pneumococcal vaccination in Italian children.",
Carriage of penicillin-susceptible and non-susceptible pneumococci in healthy young children in Göteborg, Sweden.",
Carriage of respiratory tract pathogens and molecular epidemiology of Streptococcus pneumoniae colonization in healthy children attending day care centers in Lisbon, Portugal.",
Carrier-Induced Hyporesponsiveness to Pneumococcal Conjugate Vaccines: Unraveling the Influence of Serotypes, Timing, and Previous Vaccine Dose.",
Changes in nasopharyngeal flora during otitis media of childhood.",
Changes in Streptococcus pneumoniae serotypes in the nasopharynx of Japanese children after inoculation with a heptavalent pneumococcal conjugate vaccine.",
Changing serotype distribution and resistance patterns among pediatric nasopharyngeal pneumococci collected in Moscow, 2010-2017.",
Characterisation of macrolide-non-susceptible Streptococcus pneumoniae colonising children attending day-care centres in Athens, Greece during 2000 and 2003.",
Characterization and dynamics of middle ear fluid and nasopharyngeal isolates of Streptococcus pneumoniae from 12 children treated with levofloxacin.",	no
Clinical studies of pneumococcal vaccines in infants. II. Efficacy and effect on nasopharyngeal carriage.",
Clonal analysis of Streptococcus pneumoniae nonsusceptible to penicillin at day-care centers with index cases, in a region with low incidence of resistance: emergence of an invasive type 35B clone among carriers.",
Colonization of the newborn respiratory tract and its association with respiratory morbidity in the first 6 months of life: A prospective cohort study.",	yes	include
Colonization with 19F and other pneumococcal conjugate vaccine serotypes in children in St. Louis, Missouri, USA.",
Colonization with antibiotic-resistant Streptococcus pneumoniae in children with sickle cell disease.",	no
Colonization with penicillin-resistant Streptococcus pneumoniae in a child-care center.",
Comparison between nasal swabs and nasopharyngeal aspirates for, and effect of time in transit on, isolation of Streptococcus pneumoniae, Staphylococcus aureus, Haemophilus influenzae, and Moraxella catarrhalis.",	no
Comparison of Bacterial Culture Results Obtained from Nasopharyngeal and Midturbinate Swabs in Children With Upper Respiratory Tract Infection Symptoms.",
Comparison of pneumococcal colonization density among healthy children and children with respiratory symptoms using real time PCR (RT-PCR).",
Comparison of specific in-vitro virulence gene expression and innate host response in locally invasive vs colonizer strains of Streptococcus pneumoniae.",	no
Comparison of the Denka Seiken slide agglutination method to the quellung test for serogrouping of Streptococcus pneumoniae isolates.",
Continued impact of pneumococcal conjugate vaccine on carriage in young children.",
Correlation of higher antibody levels to pneumococcal proteins with protection from pneumococcal acute otitis media but not protection from nasopharyngeal colonization in young children.",
Crowding and other strong predictors of upper respiratory tract carriage of otitis media-related bacteria in Australian Aboriginal and non-Aboriginal children.",
Designing ecologically optimized pneumococcal vaccines using population genomics.",	no
Determination of pneumococcal serotypes/genotypes in nasopharyngeal secretions of otitis media children by multiplex PCR.",
Developing community-specific recommendations for first-line treatment of acute otitis media: is high-dose amoxicillin necessary?",
Development of natural antibodies to pneumococcal surface protein A, pneumococcal surface adhesin A and pneumolysin in Filipino pregnant women and their infants in relation to pneumococcal carriage.",
Distribution of pneumococcal surface protein A families 1 and 2 among Streptococcus pneumoniae isolates from children in finland who had acute otitis media or were nasopharyngeal carriers.",	yes	exclude - no required information
Drug-resistant Streptococcus pneumoniae in day-care centres in Stockholm County.",
Dynamic changes in otopathogens colonizing the nasopharynx and causing acute otitis media in children after 13-valent (PCV13) pneumococcal conjugate vaccination during 2015-2019.",
Dynamics of nasopharyngeal pneumococcal carriage during the course of viral bronchiolitis.",	no
Dynamics of pneumococcal nasopharyngeal carriage in children with nonresponsive acute otitis media treated with two regimens of intramuscular ceftriaxone.",
Dynamics of pneumococcal nasopharyngeal carriage in healthy children attending a day care center in northern Spain. Influence of detection techniques on the results.",
Dynamics of pneumococcal transmission in vaccine-naive children and their HIV-infected or HIV-uninfected mothers during the first 2 years of life.",
Effect of 7-valent pneumococcal conjugate vaccine on nasopharyngeal carriage with Haemophilus influenzae and Moraxella catarrhalis in a randomized controlled trial.",
Effect of early carriage of Streptococcus pneumoniae on the development of pneumococcal protein-specific cellular immune responses in infancy.",
Effect of reduced-dose schedules with 7-valent pneumococcal conjugate vaccine on nasopharyngeal pneumococcal carriage in children: a randomized controlled trial.",
Effect of the pneumococcal conjugate vaccine on pneumococcal carriage in Turkish children.",
Effect of Vaccination on Pneumococci Isolated from the Nasopharynx of Healthy Children and the Middle Ear of Children with Otitis Media in Iceland.",
Effect on nasopharyngeal pneumococcal carriage of replacing PCV7 with PCV13 in the Expanded Programme of Immunization in The Gambia.",
Effects of the 10-valent pneumococcal nontypeable Haemophilus influenzae protein D-conjugate vaccine on nasopharyngeal bacterial colonization in young children: a randomized controlled trial.",
Emergence of antibiotic-resistant non-vaccine serotype pneumococci in nasopharyngeal carriage in children after the use of extended-valency pneumococcal conjugate vaccines in Korea.",
Emergence of penicillin-nonsusceptible Streptococcus pneumoniae clones expressing serotypes not present in the antipneumococcal conjugate vaccine.",
Epidemiologic evidence for serotype-specific acquired immunity to pneumococcal carriage.",
Epidemiology of pneumococcal carriage in children under five years of age in Accra, Ghana.",
Estimating rates of carriage acquisition and clearance and competitive ability for pneumococcal serotypes in Kenya with a Markov transition model.",
Evaluation of nasopharyngeal cultures for bacteriologic assessment of acute otitis media in children.",
Evolution of pneumococcal serotype epidemiology in Botswana following introduction of 13-valent pneumococcal conjugate vaccine.",
Factors associated with pneumococcal carriage and density in infants and young children in Laos PDR.",
First report of Streptococcus pneumoniae serotype 6D isolates from invasive infections.",
From the Centers for Disease Control and Prevention. Antibiotic resistance among nasopharyngeal isolates of Streptococcus pneumoniae and Haemophilus influenzae--Bangui, 1995.",
Genome-wide identification of lineage and locus specific variation associated with pneumococcal carriage duration.",
Genotyping and serotyping of macrolide and multidrug resistant Streptococcus pneumoniae isolated from carrier children.",	no
Global distribution of Streptococcus pneumoniae serotypes isolated from paediatric patients during 1999-2000 and the in vitro efficacy of telithromycin and comparators.",
Haemophilus influenzae type b and Streptococcus pneumoniae as causes of pneumonia among children in Beijing, China.",	no
High invasiveness of pneumococcal serotypes included in the new generation of conjugate vaccines.",
High pneumococcal density correlates with more mucosal inflammation and reduced respiratory syncytial virus disease severity in infants.",
High prevalence of antibiotic resistance in nasopharyngeal bacterial isolates from healthy children in rural Uganda: A cross-sectional study.",
High prevalence of children colonized with penicillin-resistant Streptococcus pneumoniae in public day-care centers.",
High prevalence of multidrug-resistant Streptococcus pneumoniae among children in a rural Kentucky community.",
High prevalence of serotype 11B of Streptococcus pneumoniae isolated in the nasopharynx of Mexican children.",
High rate of antibiotic resistance among pneumococci carried by healthy children in the eastern part of the Democratic Republic of the Congo.",
Household fuel use and its association with potential respiratory pathogens among healthy mothers and children in Ethiopia.",	yes	include
Identifying an appropriate PCV for use in Senegal, recent insights concerning Streptococcus pneumoniae NP carriage and IPD in Dakar.",	no
Impact of amoxicillin, associated or not with clavulanic acid, on pharyngeal colonization and selection of Streptococcus pneumoniae resistance in children under 5 years of age.",
Impact of PCV7 vaccination on nasopharyngeal carriage and antimicrobial resistance among children in Turkey.",	yes
Impact of the 13-valent pneumococcal conjugate vaccine on Streptococcus pneumoniae multiple serotype carriage.",	no	exclude- 18-72 months
Impact of thirteen-valent pneumococcal conjugate vaccine on nasopharyngeal carriage in healthy children under 24 months in Okinawa, Japan.",
Improved detection of nasopharyngeal cocolonization by multiple pneumococcal serotypes by use of latex agglutination or molecular serotyping by microarray.",
Inappropriate treatment of community-acquired pneumonia among children under five years of age in Tanzania.",
Incidences of nasopharyngeal colonization of respiratory bacterial pathogens in Japanese children attending day-care centers.",
Increased carriage of resistant non-pneumococcal alpha-hemolytic streptococci after antibiotic therapy.",
Independent risk factors for carriage of penicillin-non-susceptible Streptococcus pneumoniae.",
Indirect effect of 7-valent pneumococcal conjugate vaccine on pneumococcal carriage in newborns in rural Gambia: a randomised controlled trial.",
Investigation about the homogeneity of nasopharyngeal microflora at the different location of nasopharynx of children with acute otitis media."
Kinetics of antibodies against pneumococcal proteins and their relationship to nasopharyngeal carriage in the first two months of life.",	yes	exclude- RR of NPC is reported
Limiting the spread of penicillin-resistant Streptococcus pneumoniae: experiences from the South Swedish Pneumococcal Intervention Project.",
Long-term effects of pneumococcal colonization during early childhood wheezing.",	no
Long-term effects of pneumococcal conjugate vaccine on nasopharyngeal carriage of S. pneumoniae, S. aureus, H. influenzae and M. catarrhalis.",
Long-term impact of pneumococcal polysaccharide vaccination on nasopharyngeal carriage in children previously vaccinated with various pneumococcal conjugate vaccine regimes.",
Longitudinal investigation of nasopharyngeal pneumococcal carriage in early childhood: The PATCH birth cohort study.",	yes	include
Longitudinal nasopharyngeal carriage and antibiotic resistance of respiratory bacteria in indigenous Australian and Alaska native children with bronchiectasis.",
Low rate of pneumococci non-susceptible to penicillin in healthy Swedish toddlers.",
Macrolide resistance determinants among Streptococcus pneumoniae isolates from carriers in Central Greece.",	yes	exclude- AMR
Measuring the effects of pneumococcal conjugate vaccine (PCV7) on Streptococcus pneumoniae carriage and antibiotic resistance: the Palestinian-Israeli Collaborative Research (PICR).",
Microbial profiling does not differentiate between childhood recurrent acute otitis media and chronic otitis media with effusion.",
Modelling multi-type transmission of pneumococcal carriage in Bangladeshi families.",
Molecular epidemiology and genetic diversity of pneumococcal carriage among children in Beni State, Bolivia.",
Molecular epidemiology and serogroup 6 capsular gene evolution of pneumococcal carriage in a Japanese birth cohort study.",
Multi-serotype pneumococcal nasopharyngeal carriage prevalence in vaccine naive Nepalese children, assessed using molecular serotyping.",
Nasopharyngeal bacterial load as a marker for rapid and easy diagnosis of invasive pneumococcal disease in children from Mozambique.",
Nasopharyngeal carriage of antibiotic-resistant pneumococci by children in group day care.",
Nasopharyngeal carriage of penicillin-resistant, macrolide-resistant and multiply-resistant Streptococcus pneumoniae in day-care centers in Sofia, Bulgaria.",	yes	exclude- AMR
Nasopharyngeal carriage of pneumococci in children with sickle cell disease.",
Nasopharyngeal colonization during the first year of life.",
Nasopharyngeal colonization in southern Israel with antibiotic-resistant pneumococci during the first 2 years of life: relation to serotypes likely to be included in pneumococcal conjugate vaccines.",
Nasopharyngeal colonization with pathobionts is associated with susceptibility to respiratory illnesses in young children.",
Nasopharyngeal flora and acute otitis media.",
Nasopharyngeal pneumococcal carriage after combined pneumococcal conjugate and polysaccharide vaccination in children with a history of recurrent acute otitis media.",
Nasopharyngeal Pneumococcal Carriage During Childhood Community-Acquired Alveolar Pneumonia: Relationship Between Specific Serotypes and Coinfecting Viruses.",
Nasopharyngeal pneumococcal carriage in healthy Turkish children after 13-valent conjugated pneumococcal vaccine implementation in the national immunization program.",
Nasopharyngeal Pneumococcal Density and Evolution of Acute Respiratory Illnesses in Young Children, Peru, 2009-2011.",
Natural history of drug-resistant clones of Streptococcus pneumoniae colonizing healthy children in Portugal.",
New technique (the NOW test) for rapid detection of Streptococcus pneumoniae in the nasopharynx.",	no
Niche and neutral effects of acquired immunity permit coexistence of pneumococcal serotypes.",
Non-antibiotic treatment for pediatric outpatients with common cold inhibits the emergence of drug resistant pneumococci.",
Optimization of a high-throughput nanofluidic real-time PCR to detect and quantify of 15 bacterial species and 92 Streptococcus pneumoniae serotypes.",	no
Patterns of antibiotic-resistant Streptococcus pneumoniae in children in a day-care setting.",
PCV13-vaccinated children still carrying PCV13 additional serotypes show similar carriage density to a control group of PCV7-vaccinated children.",
Penicillin resistance and serotype distribution of Streptococcus pneumoniae in Ghanaian children less than six years of age.",	yes	exclude- AMR
Persistence of two invasive Streptococcus pneumoniae clones of serotypes 1 and 5 in comparison to that of multiple clones of serotypes 6B and 23F among children in southern Israel.",
Pneumococcal carriage among children under five in Accra, Ghana, five years after the introduction of pneumococcal conjugate vaccine.",
Pneumococcal Carriage and Antibiotic Resistance in Children Younger than 5 Years in Nouna District, Burkina Faso.",	yes	exclude - under 5 years
Pneumococcal carriage and antibiotic resistance in young children before 13-valent conjugate vaccine.",
Pneumococcal carriage and antibiotic susceptibility patterns from two cross-sectional colonization surveys among children aged <5 years prior to the introduction of 10-valent pneumococcal conjugate vaccine - Kenya, 2009-2010.",
Pneumococcal carriage and serotype variation before and after introduction of pneumococcal conjugate vaccines in patients with acute otitis media in Switzerland.",
Pneumococcal carriage at age 2 months is associated with growth deficits at age 6 months among infants in South India.",
Pneumococcal Carriage in Burkina Faso After 13-Valent Pneumococcal Conjugate Vaccine Introduction: Results From 2 Cross-sectional Population-Based Surveys.",
Pneumococcal carriage in children during their first two years: important role of family exposure.",
Pneumococcal carriage in children in The Netherlands: a molecular epidemiological study.",
Pneumococcal carriage in children in Ulaanbaatar, Mongolia before and one year after the introduction of the 13-valent pneumococcal conjugate vaccine.",
Pneumococcal Carriage in Children under Five Years in Uganda-Will Present Pneumococcal Conjugate Vaccines Be Appropriate?",
Pneumococcal carriage in young children after introduction of PCV13 in Hong Kong.",
Pneumococcal carriage, density, and co-colonization dynamics: A longitudinal study in Indonesian infants.",	yes	include
Pneumococcal colonization and coinfecting respiratory viruses in children under 5 years in Addis Ababa, Ethiopia: a prospective case-control study.",
Pneumococcal conjugate vaccination and nasopharyngeal acquisition of pneumococcal serotype 19A strains.",	yes	exclude - serotype 19 strains
Pneumococcal nasopharyngeal carriage among children in Brazil prior to the introduction of the 10-valent conjugate vaccine: a culture- and PCR-based survey.",
Pneumococcal nasopharyngeal carriage among infants born to human immunodeficiency virus-infected mothers immunized with pneumococcal polysaccharide vaccine during gestation.",	yes	exclude - HIV infected children only
Pneumococcal resistance and serotype 19A in Pittsburgh-area children with acute otitis media before and after introduction of 7-valent pneumococcal polysaccharide vaccine.",
Pneumococcal serotype distribution in 1315 nasopharyngeal swabs from a highly vaccinated cohort of Italian children as detected by RT-PCR.",
Pneumococcal Vaccination: Should We Kill the Enemy or Just Disarm It?",
Predictive value of pneumococcal nasopharyngeal cultures for the assessment of nonresponsive acute otitis media in children.",	no
Prevalence of bacterial respiratory pathogens in the nasopharynx in breast-fed versus formula-fed infants.",
Prevalence of nasopharyngeal pneumococcal colonization in children and antimicrobial susceptibility profiles of carriage isolates.",
Prevalence of penicillin-non-susceptible Streptococcus pneumoniae in children in day-care centres subjected to an intervention to prevent dispersion.",
Prevalence of pilus-encoding islets and clonality of pneumococcal isolates from children with acute otitis media.",
Prevalence of Streptococcus pneumoniae serotype 6C among invasive and carriage isolates in metropolitan Salvador, Brazil, from 1996 to 2007.",	no
Properties of novel international drug-resistant pneumococcal clones identified in day-care centers of Lisbon, Portugal.",
Rapid replacement by non-vaccine pneumococcal serotypes may mitigate the impact of the pneumococcal conjugate vaccine on nasopharyngeal bacterial ecology.",
Relationship between nasopharyngeal colonization and the development of otitis media in children. Tonawanda/Williamsville Pediatrics.",
Resistance of Streptococcus pneumoniae to erythromycin in adults and children.",
Resistance patterns of streptococcus pneumoniae from carriers attending day-care centers in southwestern Greece.",
Respiratory bacterial pathogens in the nasopharynx and lower airways of Australian indigenous children with bronchiectasis.",
Revisiting pneumococcal carriage by use of broth enrichment and PCR techniques for enhanced detection of carriage and serotypes.",
Risk factors for carriage of respiratory pathogens in the nasopharynx of healthy children. Ascanius Project Collaborative Group.",
Risk factors for upper respiratory infection in the first year of life in a birth cohort.",
Role of adherence of Streptococcus pneumoniae in acute otitis media.",
Role of attachment for the virulence of Streptococcus pneumoniae.",
Sequential colonization by Streptococcus pneumoniae of healthy children living in an orphanage.",	yes	include
Serological criteria and carriage measurement for evaluation of new pneumococcal vaccines.",
Serotype Distribution and Antimicrobial Sensitivity Profile of Streptococcus pneumoniae Carried in Healthy Toddlers before PCV13 Introduction in Niamey, Niger.",
Serotypes of carriage and invasive isolates of Streptococcus pneumoniae in Brazilian children in the era of pneumococcal vaccines.",
Serotyping and multilocus sequence typing of Streptococcus pneumoniae isolates from the blood and posterior nares of Japanese children prior to the introduction of 7-valent pneumococcal conjugate vaccine.",
Serum antibody responses to pneumococcal colonization in the first 2 years of life: results from an SE Asian longitudinal cohort study.",
Seven valent pneumococcal conjugate vaccine immunization in two Boston communities: changes in serotypes and antimicrobial susceptibility among Streptococcus pneumoniae isolates.",	yes	exclude - no data on pediatric population
Seven-valent pneumococcal conjugate vaccine and nasopharyngeal microbiota in healthy children.",
Spread of multidrug-resistant Streptococcus pneumoniae among hospitalized children in Slovakia.",
Strain characteristics of Streptococcus pneumoniae carriage and invasive disease isolates during a cluster-randomized clinical trial of the 7-valent pneumococcal conjugate vaccine.",
Strain-level resolution and pneumococcal carriage dynamics by single-molecule real-time (SMRT) sequencing of the plyNCR marker: a longitudinal study in Swiss infants.",	yes	include (longitudinal)
Streptococcus pneumoniae carriage and penicillin/ceftriaxone resistance in hospitalised children in Darwin.",
Streptococcus pneumoniae: low frequency of penicillin resistance and high resistance to trimethoprim-sulfamethoxazole in nasopharyngeal isolates from children in a rural area in Mexico.",	no
The bacteriology of the nasopharynx in childhood.",	yes	exclude - no required information
The contribution of smoking and exposure to tobacco smoke to Streptococcus pneumoniae and Haemophilus influenzae carriage in children and their mothers.",	no
The Gene Polymorphism of IL-17 G-152A is Associated with Increased Colonization of Streptococcus pneumoniae in Young Finnish Children.",
The impact of pneumococcal conjugate vaccines on serotype 19A nasopharyngeal carriage.",
The impact of private use of PCV7 in 2009 and 2010 on serotypes and antimicrobial resistance of Streptococcus pneumoniae carried by young children in Portugal: Comparison with data obtained since 1996 generating a 15-year study prior to PCV13 introduction.",
The impact of the heptavalent pneumococcal conjugate vaccine on risk factors for Streptococcus pneumoniae carriage in children.",	yes	exclude - no total number of children for each age
The nasopharyngeal microbiota in patients with viral respiratory tract infections is enriched in bacterial pathogens.",
The spread of multiply resistant Streptococcus pneumoniae at a day care center in Ohio.",
The unsolved problem of otitis media in indigenous populations: a systematic review of upper respiratory and middle ear microbiology in indigenous children with otitis media.",
The value of nasopharyngeal culture in predicting the etiology of acute otitis media in children less than two years of age.",
Transmission of multidrug-resistant serotype 23F Streptococcus pneumoniae in group day care: evidence suggesting capsular transformation of the resistant strain in vivo.",
Trends in drug resistance, serotypes, and molecular types of Streptococcus pneumoniae colonizing preschool-age children attending day care centers in Lisbon, Portugal: a summary of 4 years of annual surveillance.",
Understanding the Evolution of Antibiotic-nonsusceptible Pneumococcal Nasopharyngeal Colonization Following Pneumococcal Conjugate Vaccine Implementation in Young Children.",
What is behind the ear drum? The microbiology of otitis media and the nasopharyngeal flora in children in the era of pneumococcal vaccination.",
Widespread sharing of pneumococcal strains in a rural African setting: proximate villages are more likely to share similar strains that are carried at multiple timepoints.",	yes	exclude- strain sharing
A Comparison of Pneumococcal Nasopharyngeal Carriage in Very Young Fijian Infants Born by Vaginal or Cesarean Delivery.	yes	exclude- includes both pre and post vaccination carriage rates
A cross-sectional survey of the prevalence of Streptococcus pneumoniae nasopharyngeal carriage in Belgian infants attending day care centres.	yes	exclude - 3-36 months
A decade-long surveillance of nasopharyngeal colonisation with Streptococcus pneumoniae among children attending day-care centres in south-eastern France: 1999-2008.	yes	exclude - aged 3 to 40 months
A longitudinal household study of Streptococcus pneumoniae nasopharyngeal carriage in a UK setting.	yes	exclude - no number of the total n
A longitudinal study of Streptococcus pneumoniae carriage in a cohort of infants and their mothers on the Thailand-Myanmar border.	yes	include
A novel genetic variant of Streptococcus pneumoniae serotype 11A discovered in Fiji.	no
A single nucleotide polymorphism in an IgA1 protease gene determines Streptococcus pneumoniae adaptation to the middle ear during otitis media.	no
An easy method for detection of nasopharyngeal carriage of multiple Streptococcus pneumoniae serotypes.	no
Antibiotic resistance among nasopharyngeal isolates of Streptococcus pneumoniae and Haemophilus influenzae--Bangui, Central African Republic, 1995.	yes	exclude- antibiotic resistant SP prevalence
Antibiotic resistance and serotype distribution of nasopharyngeal isolates of Streptococcus pneumoniae from children in Marrakech region (Morocco).	yes	exclude - no prevalence only AB resistance
Antibiotic resistance of Streptococcus pneumoniae, isolated from nasopharynx of preschool children with acute respiratory tract infection in Lithuania.	no
Antibiotic selection pressure and macrolide resistance in nasopharyngeal Streptococcus pneumoniae: a cluster-randomized clinical trial.	yes	exclude- antibiotic resistant SP prevalence
Antibiotic susceptibility, serotype distribution and vaccine coverage of nasopharyngeal and oropharyngeal Streptococcus pneumoniae in a day-care centre in St. Petersburg, Russia.	yes	exclude - pneumonia
Antibiotic-resistant Streptococcus pneumoniae in the heptavalent pneumococcal conjugate vaccine era: predictors of carriage in a multicommunity sample.	yes	exclude- antibiotic resistant SP prevalence
Antimicrobial resistance and serotypes of nasopharyngeal strains of Streptococcus pneumoniae in Chinese children with acute respiratory infections.	yes	exclude - ARI and AMR
Antimicrobial resistance of nasopharyngeal isolates of Streptococcus pneumoniae and Haemophilus influenzae from children in the Central African Republic.	yes	exclude- AMR
Antimicrobial resistance of nasopharyngeal isolates of Streptococcus pneumoniae in healthy carriers: report of a study in 5-year-olds in Marcory, Abidjan, Cote d'Ivoire.	no
Antimicrobial susceptibility and serogroup/serotype distribution of nasopharyngeal isolates of Streptococcus pneumoniae in healthy Estonian children in 1999-2003.	yes	exclude - 1 - 3 years
Antimicrobial susceptibility and serotypes of nasopharyngeal Streptococcus pneumoniae in children with pneumonia and in children attending day-care centres in Fortaleza, Brazil."	yes	exclude - pneumonia
Assessment of nasopharyngeal Streptococcus pneumoniae colonization does not permit discrimination between Canadian children with viral and bacterial respiratory infection: a matched-cohort cross-sectional study.	yes	exxclude - 0 to 10 years
Association between carriage of Streptococcus pneumoniae and Staphylococcus aureus in Children.	yes	exclude 5. days to 40 months
Association between household air pollution and nasopharyngeal pneumococcal carriage in Malawian infants (MSCAPE): a nested, prospective, observational study.	yes	include
Association of Streptococcus pneumoniae nasopharyngeal colonization and other risk factors with acute otitis media in an unvaccinated Indian birth cohort.	yes	include (but those are same studies as Rupa 2014 above)
Associations between nasopharyngeal carriage of Group B Streptococcus and other respiratory pathogens during early infancy.	yes	exclude B streptococcus
Carriage of antibiotic-resistant Streptococcus pneumoniae in Greek infants and toddlers.	yes	include
Carriage of multiple Streptococcus pneumoniae capsular types is frequent among children with invasive pneumococcal disease.	yes	exclude under 3 years
Carriage of Streptococcus pneumoniae 3 years after start of vaccination program, the Netherlands.	yes	include
Changes in nasopharyngeal carriage and serotype distribution of antibiotic-resistant Streptococcus pneumoniae before and after the introduction of 7-valent pneumococcal conjugate vaccine in Hong Kong.	yes	exclude - ages 2 to 6
Changes in serotype distribution and antibiotic resistance of nasopharyngeal isolates of Streptococcus pneumoniae from children in Korea, after optional use of the 7-valent conjugate vaccine.	yes	exclude - no total for the age group
Changes in Streptococcus pneumoniae serotype distribution in invasive disease and nasopharyngeal carriage after the heptavalent pneumococcal conjugate vaccine introduction in Bogota, Colombia.	yes	include
Changes in the Serotype Distribution among Antibiotic Resistant Carriage Streptococcus pneumoniae Isolates in Children after the Introduction of the Extended-Valency Pneumococcal Conjugate Vaccine.",	yes	exclude - AMR
Clonal and temporal patterns of nasopharyngeal penicillin-susceptible and penicillin-resistant Streptococcus pneumoniae stains in children attending a day care center.	yes	exclude - no required information
Clones of Streptococcus pneumoniae isolated from nasopharyngeal carriage and invasive disease in young children in central Tennessee.	yes	exclude - clones and no prevalence data
Colonisation by Streptococcus pneumoniae and Staphylococcus aureus in healthy children.	yes	exclude - age group 0-15 years of age and adults
Colonization with penicillin-nonsusceptible Streptococcus pneumoniae in urban and rural child-care centers.",	yes	exclude - no full text is available
Community Prescribing and Resistant Streptococcus pneumoniae	yes	exclude - same as Dagan 2010 study
Demographic profile of healthy children with nasopharyngeal colonisation of Streptococcus pneumoniae: A research paper.	yes	exclude - 6 months to 5 years, and no full text is available
Detection and serotyping of Streptococcus pneumoniae from nasopharyngeal samples by PCR-based multiplex assay.	yes	exclude diagnostic
Detection of Streptococcus pneumoniae carriage by the Binax NOW test with nasal and nasopharyngeal swabs in young children.	yes	exclude - 6-35 months
Detection of Streptococcus pneumoniae from Different Types of Nasopharyngeal Swabs in Children.	yes	exclude - detection study
Detection of Streptococcus pneumoniae strain cocolonization in the nasopharynx.	no
Differences in Bacterial Colonization and Mucosal Responses Between High and Low SES Children in Indonesia.",	#24 est
Distribution of Streptococcus pneumoniae serotypes in nasopharyngeal carriage and in invasive pneumococcal disease in Sao Paulo, Brazil.	yes	exclude - 5 years old and under
Dolosigranulum pigrum Cooperation and Competition in Human Nasal Microbiota.	no
Duration of nasopharyngeal carriage of penicillin-resistant Streptococcus pneumoniae: experiences from the South Swedish Pneumococcal Intervention Project.	yes	exclude- antibiotic resistant SP prevalence
Dynamics of nasopharyngeal bacterial colonisation in HIV-exposed young infants in Tanzania.
Dynamics of nasopharyngeal colonization by Streptococcus pneumoniae.	no full text avaiable
Dynamics of Streptococcus pneumoniae nasopharyngeal carriage with high heptavalent pneumococcal conjugate vaccine coverage in Central Greece.	yes	exclude - no data on age under 2
Early acquisition and high nasopharyngeal co-colonisation by Streptococcus pneumoniae and three respiratory pathogens amongst Gambian new-borns and infants.	yes	include (will exclude because this is a part of the Hill study)
Effect of Pneumococcal Conjugate Vaccine on Nasopharyngeal Colonization among Immunized and Unimmunized Children in a CommunityRandomized Trial	yes	exclude - no data on prevalence
Effect of the 7-valent pneumococcal conjugate vaccine on nasopharyngeal colonization by Streptococcus pneumoniae in the first 2 years of life.	yes	include
Effectiveness of Pneumococcal Conjugate Vaccines Against Community-acquired Alveolar Pneumonia Attributable to Vaccine-serotype Streptococcus pneumoniae Among Children.	yes	exclude - ARI and LRI together
Efficacy of 13-valent pneumococcal conjugate vaccine (PCV13) versus that of 7-valent PCV (PCV7) against nasopharyngeal colonization of antibiotic-nonsusceptible Streptococcus pneumoniae.	yes	exclude- antibiotic resistant SP prevalence
Efficacy of a novel, protein-based pneumococcal vaccine against nasopharyngeal carriage of Streptococcus pneumoniae in infants: A phase 2, randomized, controlled, observer-blind study.	yes	include RCT (probably will exclude - because RCT, and no overall prevalence)
Egg-based media for delayed processing of nasopharyngeal swabs in colonization studies of Streptococcus pneumoniae.	no
Emergence of Streptococcus pneumoniae serogroups 15 and 35 in nasopharyngeal cultures from young children with acute otitis media.	yes	include
Emerging Streptococcus pneumoniae Strains Colonizing the Nasopharynx in Children After 13-valent Pneumococcal Conjugate Vaccination in Comparison to the 7-valent Era, 2006-2015.	yes	exclude - longitudinal study
Epidemiologic studies of Streptococcus pneumoniae in infants: acquisition, carriage, and infection during the first 24 months of life.	yes	exclude - acquisition and duration of carriage
Epidemiological characteristics of nasopharyngeal Streptococcus pneumoniae strains among children with pneumonia in Chongqing, China.	yes	include (cross-sectional studies)
Epidemiological studies of Streptococcus pneumoniae in infants: development of antibody to phosphocholine.	yes	exclude - validation study
Epidemiological studies of Streptococcus pneumoniae in infants: methods of isolating pneumococci.	yes	exclude - validation study
Epidemiology of culture-confirmed infections of Streptococcus pneumoniae (2012-2015) and nasopharyngeal carriage in children and households in Taiwan (2014-2015).	yes	exclude the mean age 2.4 years
Epidemiology of nasopharyngeal colonization by S. pneumoniae in Indian infants in the first 2 years of life.	yes	include
Eradication of Streptococcus pneumoniae in the nasopharyngeal flora of children with acute otitis media after amoxicillin-clavulanate therapy.	yes	exclude - AOM
First report of putative Streptococcus pneumoniae serotype 6D among nasopharyngeal isolates from Fijian children.	yes	exclude - validation study
Genetic relationship between Streptococcus pneumoniae isolates from nasopharyngeal and cerebrospinal fluid of two infants with Pneumococcal Meningitis.	no
Heptavalent pneumococcal vaccine conjugated to outer membrane protein of Neisseria meningitidis serogroup b and nasopharyngeal carriage of Streptococcus pneumoniae in infants.	yes	include
Household transmission of Streptococcus pneumoniae among siblings with acute otitis media.	yes	exclude - AOM
Immunologic dysfunction contributes to the otitis prone condition.	no
Impact of Antimicrobial Treatment for Acute Otitis Media on Carriage Dynamics of Penicillin-Susceptible and Penicillin-Nonsusceptible Streptococcus pneumoniae.	yes	exclude - AOM
Impact of the 13-valent pneumococcal conjugate vaccine on nasopharyngeal carriage of Streptococcus pneumoniae among children attending group daycare in southeastern France.	yes	exclude - aged up to 40 months
Impaired innate and adaptive immunity to Streptococcus pneumoniae and its effect on colonization in an infant mouse model.	no
In vivo attachment of Streptococcus pneumoniae and Haemophilus influenzae to nasopharyngeal epithelium in children.	yes	exclude - attachement study
Increase in the nasopharyngeal carriage of non-vaccine serogroup 15 Streptococcus pneumoniae after introduction of children pneumococcal conjugate vaccination in Hong Kong.	yes	exclude mean age 1.2+-
Increased Nasopharyngeal Density and Concurrent Carriage of Streptococcus pneumoniae, Haemophilus influenzae, and Moraxella catarrhalis Are Associated with Pneumonia in Febrile Children.	yes	exclude - febrile patients
Increasing penicillin and trimethoprim-sulfamethoxazole resistance in nasopharyngeal Streptococcus pneumoniae isolates from Guatemalan children, 2001--2006.	yes	exclude- older children included
Individual risk factors associated with nasopharyngeal colonization with Streptococcus pneumoniae and Haemophilus influenzae: a Japanese birth cohort study.	yes	include (longitudinal)
Interim results of an ecological experiment - Conjugate vaccination against the pneumococcus and serotype replacement.	yes	exclude - review
Lack of association between the nasopharyngeal carriage of Streptococcus pneumoniae and Staphylococcus aureus in HIV-1-infected South African children.	yes	exclude - HIV infected children only
Long-term effect of 10-valent pneumococcal conjugate vaccine on nasopharyngeal carriage of Streptococcus pneumoniae in children in Brazil.	yes	include
Long-term Impact of Oral Azithromycin Taken by Gambian Women During Labor on Prevalence and Antibiotic Susceptibility of Streptococcus pneumoniae and Staphylococcus aureus in Their Infants: Follow-up of a Randomized Clinical Trial.	no
Longitudinal Colonization With Streptococcus pneumoniae During the First Year of Life in a Healthy Newborn Cohort.	yes	include
Low incidence of antibiotic resistance among invasive and nasopharyngeal isolates of Streptococcus pneumoniae from children in rural Philippines between 1994 and 2000.	yes	exclude- antibiotic resistant SP prevalence
Microbiology of otitis media: a moving target.	no
Molecular surveillance of nasopharyngeal carriage of Streptococcus pneumoniae in children vaccinated with conjugated polysaccharide pneumococcal vaccines.	yes	include
Multicenter study of serotype distribution of Streptococcus pneumoniae nasopharyngeal isolates from healthy children in the Russian Federation after introduction of PCV13 into the National Vaccination Calendar.	yes	exclude - 3 years or older
Nasopharyngeal carriage and antimicrobial resistance in isolates of Streptococcus pneumoniae and Haemophilus influenzae type b in children under 5 years of age in Botswana.	yes	include
Nasopharyngeal carriage of community-acquired, antibiotic-resistant Streptococcus pneumoniae in a Zambian paediatric population.	yes	include
Nasopharyngeal carriage of drug-resistant Streptococcus pneumoniae in children with acute otitis media evaluated by polymerase chain reaction-based genotyping of penicillin-binding proteins.	yes	exclude - AOM
Nasopharyngeal carriage of individual Streptococcus pneumoniae serotypes during pediatric pneumonia as a means to estimate serotype disease potential.	yes	exclude under 5 years of age
Nasopharyngeal carriage of multidrug-resistant Streptococcus pneumoniae in institutionalized HIV-infected and HIV-negative children in northeastern Romania.	yes	exclude 1-38 months and 39-106 months
Nasopharyngeal carriage of penicillin-resistant Streptococcus pneumoniae in children with sickle cell disease.	no
Nasopharyngeal carriage of penicillin-resistant Streptococcus pneumoniae in healthy children.	yes	exclude - 3-36 months
Nasopharyngeal carriage of resistant pneumococci in young South Indian infants.	yes	exclude- antibiotic resistant SP prevalence
Nasopharyngeal carriage of Streptococcus pneumoniae among children in an urban setting in Brazil prior to PCV10 introduction.	yes	exclude age 1 to 48 months
Nasopharyngeal carriage of Streptococcus pneumoniae among healthy children in Kassena-Nankana districts of Northern Ghana.	yes	exclude 5-12 years, no infants
Nasopharyngeal carriage of Streptococcus pneumoniae in children under 5 years of age before introduction of pneumococcal vaccine (PCV10) in urban and rural districts in Pakistan.	yes	include
Nasopharyngeal carriage of Streptococcus pneumoniae in Finnish children younger than 2 years old.	yes	include
Nasopharyngeal carriage of Streptococcus pneumoniae in Gambian children who participated in a 9-valent pneumococcal conjugate vaccine trial and in their younger siblings.	yes	include
Nasopharyngeal carriage of Streptococcus pneumoniae in Gambian infants: a longitudinal study.	yes	include longitudinal
Nasopharyngeal carriage of Streptococcus pneumoniae in Gambian villagers.	no
NASOPHARYNGEAL CARRIAGE OF STREPTOCOCCUS PNEUMONIAE IN HEALTHY CHILDREN UNDER FIVE YEARS OLD IN CENTRAL LOMBOK REGENCY, INDONESIA.	yes	include
Nasopharyngeal carriage of Streptococcus pneumoniae in healthy Turkish children after the addition of PCV7 to the national vaccine schedule.	yes	include
Nasopharyngeal carriage of Streptococcus pneumoniae in healthy Turkish infants.	yes	include (cross-sectional studies)
Nasopharyngeal carriage of Streptococcus pneumoniae in Romanian children before the introduction of the pneumococcal conjugated vaccination into the national immunization programme: a national, multi-centre, cross-sectional observational study.	yes	include
Nasopharyngeal carriage of Streptococcus pneumoniae serotypes among children in India prior to the introduction of pneumococcal conjugate vaccines: a cross-sectional study.	yes	exclude - 2-59 months
Nasopharyngeal carriage of Streptococcus pneumoniae serotypes among sick and healthy children in northern India: A case-control study.	yes	exclude 2 - 59 months
Nasopharyngeal carriage of Streptococcus pneumoniae shortly before vaccination with a pneumococcal conjugate vaccine causes serotype-specific hyporesponsiveness in early infancy.	yes	include
Nasopharyngeal carriage of Streptococcus pneumoniae.	yes	exclude - 3 months to 3 years
Nasopharyngeal carriage rate of Streptococcus pneumoniae in children with sickle cell disease before and after the introduction of heptavalent pneumococcal conjugate vaccine.	yes	exclude - sickle cell disease
Nasopharyngeal carriage rate, serotype distribution, and antimicrobial susceptibility profile of Streptococcus pneumoniae isolated from children under five years old in Kotabaru, South Kalimantan, Indonesia.	yes	include
Nasopharyngeal Carriage, Capsular and Molecular Serotyping and Antimicrobial Susceptibility of Streptococcus pneumoniae among Asymptomatic Healthy Children in Egypt.	yes	exclude (all age groups, with no specific carriers in age cohort of less than 2 years)
Nasopharyngeal carriage, serotype distribution and antimicrobial resistance of Streptococcus pneumoniae among children from Brazil before the introduction of the 10-valent conjugate vaccine.	yes	exckude children aged <6 years
Nasopharyngeal carrier rate of Streptococcus pneumoniae in children: serotype distribution and antimicrobial resistance.	yes	exclude- healthy children less than 10 years of age
Nasopharyngeal co-colonization with Staphylococcus aureus and Streptococcus pneumoniae in children is bacterial genotype independent.	yes	exclude 1 to 18 years, (1-6 years grouping)
Nasopharyngeal Codetection of Haemophilus influenzae and Streptococcus pneumoniae Shapes Respiratory Syncytial Virus Disease Outcomes in Children.	yes	include cross-sectional (probably will exclude, and leave only healthy children, this is. RSV children)
Nasopharyngeal colonisation and antimicrobial resistance of Streptococcus pneumoniae in Hong Kong children younger than 2 years.	yes	include
Nasopharyngeal colonisation with Streptococcus pneumoniae in malnourished children: a systematic review and meta-analysis of prevalence.	no
Nasopharyngeal colonization of infants in southern India with Streptococcus pneumoniae.	yes	include prospective observational
Nasopharyngeal colonization with heptavalent pneumococcal conjugate vaccine serotypes of Streptococcus pneumoniae with prolonged vaccine dosing intervals.	yes	include
Nasopharyngeal colonization with penicillin-resistant Streptococcus pneumoniae in Turkish children.	yes	exclude - 2 months to 12 years
Nasopharyngeal colonization with Streptococcus pneumoniae in children infected with human immunodeficiency virus.	yes	exclude HIV only
Nasopharyngeal colonization with Streptococcus pneumoniae in children receiving trimethoprim-sulfamethoxazole prophylaxis.	yes	exclude 2 months to 18 years
Nasopharyngeal colonization: a target for pneumococcal vaccination.",	no
Nasopharyngeal pneumococcal carriage in South Asian infants: Results of observational cohort studies in vaccinated and unvaccinated populations.	yes	include
Nasopharyngeal Streptococcus pneumoniae among under-five year old children at the Moi Teaching and Referral Hospital, Eldoret, Kenya.	yes	full text requested via ILL
Nasopharyngeal Streptococcus pneumoniae carriage in Japanese children attending day-care centers.	yes	exclude - 0-6 years pf age attendign daycare
Nationwide surveillance of nasopharyngeal Streptococcus pneumoniae isolates from children with respiratory infection, Switzerland, 1998-1999.	yes	include
Natural history of pneumococcal infections.	no
Newborn vitamin A supplementation does not affect nasopharyngeal carriage of Streptococcus pneumoniae in Bangladeshi infants at age 3 months.	yes	include
Non-diphtheriae Corynebacterium species are associated with decreased risk of pneumococcal colonization during infancy.	yes	exclude HIV
Overnutrition, Nasopharyngeal Pathogenic Bacteria and Proinflammatory Cytokines in Infants with Viral Lower Respiratory Tract Infections.	yes	include - probably exclude - hospitlized with LRTI
Penicillin minimum inhibitory concentration drift in identical sequential Streptococcus pneumoniae isolates from colonized healthy infants.	yes	exclude- antibiotic resistant SP prevalence
Penicillin resistance and serotype distribution of Streptococcus pneumoniae in nasopharyngeal carrier children under 5 years of age in Dar es Salaam, Tanzania.	yes	exclude - children under 5 years of age
Penicillin resistance and serotypes/serogroups of Streptococcus pneumoniae in nasopharyngeal carrier children younger than 2 years in Lima, Peru.	yes	exclude- antibiotic resistant SP prevalence
Performance of the Biomark HD real-time qPCR System (Fluidigm) for the detection of nasopharyngeal bacterial pathogens and Streptococcus pneumoniae typing.	yes	exclude - performance - validation study
Persistence of Nasopharyngeal Pneumococcal Vaccine Serotypes and Increase of Nonvaccine Serotypes Among Vaccinated Infants and Their Mothers 5 Years After Introduction of Pneumococcal Conjugate Vaccine 13 in The Gambia.	yes	include
Pneumococcal Colonization and the Nasopharyngeal Microbiota of Children in Botswana.	yes	include
Pneumococcal nasopharyngeal carriage in infants of mothers immunized with 23V non-conjugate pneumococcal polysaccharide vaccine.	yes	exclude - mothers immunized with pneumococcal vaccine
Pneumococcal nasopharyngeal colonization in young South Indian infants.	yes	include - waiting for the full text from the ILL
Pneumococcal serotypes and antibiotic resistance in healthy carriage children after introduction of PCV13 in Lima, Peru.	yes	include
Pneumococcal surface adhesin A antibody concentration in serum and nasopharyngeal carriage of Streptococcus pneumoniae in young African infants.	yes	exclude - no required information
Population effect of 10-valent pneumococcal conjugate vaccine on nasopharyngeal carriage of Streptococcus pneumoniae and non-typeable Haemophilus influenzae in Kilifi, Kenya: findings from cross-sectional carriage studies.	yes	exclude - 5 years old and under
Prevalence and serotype distribution of nasopharyngeal carriage of Streptococcus pneumoniae in China: a meta-analysis.	no
Prevalence of Nasopharyngeal Carriage of Streptococcus pneumonia in Iran: A Meta-Analysis.	no
Prevalence of Nasopharyngeal Carriage, Serotype Distribution, and Antimicrobial Resistance of Streptococcus pneumoniae among Children with Chronic Diseases.	yes	include
Prevalence of penicillin-nonsusceptible Streptococcus pneumoniae in nasopharyngeal cultures from patients with sickle cell disease.	no
Prevalence of Streptococcus pneumoniae and Staphylococcus aureus nasopharyngeal colonization in healthy children in the United States.	yes	exclude - no number of the total n
Prevalence of Streptococcus pneumoniae in conjunctival flora and association with nasopharyngeal carriage among children in a Vietnamese community.	yes	include (cross-sectional studies)
Probiotics and carriage of Streptococcus pneumoniae serotypes in Danish children, a double-blind randomized controlled trial.	yes	exclude RCT
Rapid identification of noncapsulated Streptococcus pneumoniae in nasopharyngeal samples allowing detection of co-colonization and reevaluation of prevalence.	yes	exclude 18 months to 5 years old
Rate of nasopharyngeal carriage, antimicrobial resistance and serotype of Streptococcus pneumoniae among children in northern Taiwan.	yes	full text requested via ILL
Recent epidemiology of Streptococcus pneumoniae in nasopharynxes of Korean children with acute otitis media.	yes	exclude 1-71 months
Reduction of nasopharyngeal carriage of Streptococcus pneumoniae after administration of a 9-valent pneumococcal conjugate vaccine to toddlers attending day care centers.	yes	include
Relationship between immune response to pneumococcal conjugate vaccines in infants and indirect protection after vaccine implementation.	yes	exclude - review
Relative importance of nasopharyngeal versus oropharyngeal sampling for isolation of Streptococcus pneumoniae and Haemophilus influenzae from healthy and sick individuals varies with age.	yes	exclude (all age groups, with no specific carriers in age cohort of less than 2 years)
Risk factors for carriage of Streptococcus pneumoniae in children.	yes	include
Risk factors for nasopharyngeal carriage of resistant Streptococcus pneumoniae and detection of a multiply resistant clone among children living in the Yukon-Kuskokwim Delta region of Alaska.	yes	exclude - no full text is available
Risk factors for the nasopharyngeal carriage of respiratory pathogens by Portuguese children: phenotype and antimicrobial susceptibility of Haemophilus influenzae and Streptococcus pneumoniae.	yes	include
Serotype analysis of Streptococcus pneumoniae in lung and nasopharyngeal aspirates from children in the Gambia by MassTag PCR.	yes	exclude - no age is provided
Serotype and molecular diversity of nasopharyngeal Streptococcus pneumoniae isolates from children before and after vaccination with the ten-valent pneumococcal conjugate vaccine (PCV10) in Ethiopia.	yes	include
Serotype distribution & sensitivity pattern of nasopharyngeal colonizing Streptococcus pneumoniae among rural children of eastern India.	yes	include
Serotype distribution and antimicrobial susceptibilities of nasopharyngeal isolates of Streptococcus pneumoniae from children hospitalized for acute respiratory illnesses in Hong Kong.	yes	exclude - ARI
Serotype distribution and antimicrobial susceptibilities of nasopharyngeal isolates of Streptococcus pneumoniae from healthy children in the 13-valent pneumococcal conjugate vaccine era.	yes	exclude - aged 3-59 months
Serotyping of Streptococcus pneumoniae isolates from nasopharyngeal samples: use of an algorithm combining microbiologic, serologic, and sequential multiplex PCR techniques.	yes	exclude - validation study
Should Pneumococcal Vaccines Eliminate Nasopharyngeal Colonization?	no
Spread of Streptococcus pneumoniae and antibiotic-resistant S. pneumoniae from day-care center attendees to their younger siblings.	yes	exclude - part of the RCT
Stability of serotypes during nasopharyngeal carriage of Streptococcus pneumoniae.	yes	exclude - no required information
Streptococcus pneumoniae Acquisition and Carriage.	no
Streptococcus pneumoniae and Haemophilus influenzae at the initial stage of influenza.	no
Streptococcus pneumoniae and Haemophilus influenzae nasopharyngeal molecular detection in children with acute respiratory tract infection in SANADOR Hospital, Romania.	yes	exclude 0 - 5 years
Streptococcus pneumoniae carriage among healthy and sick pediatric patients before the generalized implementation of the 13-valent pneumococcal vaccine in Morocco from 2010 to 2011.	yes	exclude - mean age 21.5 (+-14.5)
Streptococcus pneumoniae carriage in the Gaza strip.	yes	include
Streptococcus pneumoniae colonisation: the key to pneumococcal disease.	no		Risk of the NP carriage or RR - exclude- we need the prevalence
Streptococcus pneumoniae colonization in remote African Pygmies.	yes	exclude - age group 0-15 years of age and adults
Streptococcus pneumoniae colonization in the young child: association with otitis media and resistance to penicillin.	yes	exclude - AOM
Streptococcus pneumoniae colonization of the nasopharynx is associated with increased severity during respiratory syncytial virus infection in young children.	yes	exclude - ARI
Streptococcus pneumoniae from Palestinian nasopharyngeal carriers: serotype distribution and antimicrobial resistance.	yes	exclude 2 and up years of age
Streptococcus pneumoniae isolates from middle ear fluid and nasopharynx of children with acute otitis media exhibit phase variation.	yes	exclude - AOM
Streptococcus pneumoniae isolates in healthy children attending day-care centers in 12 states in Mexico.	yes	include
Streptococcus pneumoniae nasopharyngeal carriage in children attending day-care centers in the central region of Portugal, in the era of 7-valent pneumococcal conjugate vaccine.	yes	include
Streptococcus pneumoniae nasopharyngeal carriage prevalence, serotype distribution, and resistance patterns among children on Lombok Island, Indonesia.	yes	include
Streptococcus pneumoniae nasopharyngeal colonization in children in Brasov, Central Romania: high antibiotic resistance and coverage by conjugate vaccines.	yes	include
Streptococcus pneumoniae nasopharyngeal colonization in young healthy children: rate of carriage, serotype distribution, and antibiotic resistance.	yes	exclude - no full text is available
Streptococcus pneumoniae prevalence in nasopharynx, oropharynx and gingival sulcus in Brazilian adults:A preliminary study.	no
Streptococcus pneumoniae serotype 19A: worldwide epidemiology.	no
Streptococcus pneumoniae Serotypes and Antibiotic Susceptibility Patterns in Middle Ear Fluid Isolates During Acute Otitis Media and Nasopharyngeal Isolates During Community-acquired Alveolar Pneumonia in Central Romania.	yes	exclude - AOM and Community Acquired Pneumonia
Study of Normal Flora in the Pharynx of Healthy Children.	yes	include
Survey of nonsusceptible nasopharyngeal Streptococcus pneumoniae isolates in children attending day-care centers in Brazil.	yes	exclude - under 5 years
Temporal association of infant immunisation with pneumococcal conjugate vaccine on the ecology of Streptococcus pneumoniae, Haemophilus influenzae and Staphylococcus aureus nasopharyngeal colonisation in a rural South African community.	yes	include
Temporal Changes in Pneumococcal Colonization in a Rural African Community With High HIV Prevalence Following Routine Infant Pneumococcal Immunization	yes	exclude - same as Nzenze 2014 study (link)
The adaptive potential during nasopharyngeal colonisation of Streptococcus pneumoniae.	yes	exclude - mean age 3+ years
The association between antibiotic use in the community and nasopharyngeal carriage of antibiotic-resistant Streptococcus pneumoniae in Bedouin children.	yes	exclude (all age groups, with no specific carriers in age cohort of less than 2 years)
The descriptive epidemiology of Streptococcus pneumoniae and Haemophilus influenzae nasopharyngeal carriage in children and adults in Kilifi district, Kenya.	yes	include
The dynamics of nasopharyngeal streptococcus pneumoniae carriage among rural Gambian mother-infant pairs.	yes	include (longitudinal)
The host immune dynamics of pneumococcal colonization: implications for novel vaccine development.	no
The short-term impact of each primary dose of pneumococcal conjugate vaccine on nasopharyngeal carriage: Systematic review and meta-analyses of randomised controlled trials.	no
The use of Streptococcus pneumoniae nasopharyngeal isolates from healthy children to predict features of invasive disease.	yes	no full text retrieved
Tissue microbiota in nasopharyngeal adenoid and its association with pneumococcal carriage.	no
Title	full text assessmen yes/no/duplicate	reason for exclusion
Transmission of Streptococcus pneumoniae in rural Gambian villages: a longitudinal study.	yes	exclude (all age groups, with no specific carriers in age cohort of less than 2 years)
Trends in antibiotic resistance of Streptococcus pneumoniae and Haemophilus influenzae isolated from nasopharyngeal flora in children with acute otitis media in France before and after 13 valent pneumococcal conjugate vaccine introduction.	yes	include
Trends in asymptomatic nasopharyngeal colonization with streptococcus pneumoniae after introduction of the 13-valent pneumococcal conjugate vaccine in Calgary, Canada.	yes	exclude 4.5 years
Trends in nasopharyngeal carriage of Streptococcus pneumoniae among children attending daycare centers in southeastern France from 1999 to 2006.	yes	exclude - aged - and 24 months and older, with no specific info
Unprecedentedly high rates of Group A Streptococcus nasopharyngeal carriage in infants and toddlers in France, 2022-2023.	no
Use of nasopharyngeal isolates of Streptococcus pneumoniae and Haemophilus influenzae from children in Pakistan for surveillance for antimicrobial resistance.	yes	exclude - mean age 14,4 months
Validation of nasopharyngeal sampling and culture techniques for detection of Streptococcus pneumoniae in children in Kenya.	yes	exclude - validation study
Zinc modifies the association between nasopharyngeal Streptococcus pneumoniae carriage and risk of acute lower respiratory infection among young children in rural Nepal.	yes	exclude - ARI
Antipneumococcal vaccine: up date and prospective].",
Characteristics of nasopharyngeal carriage of Streptococcus pneumoniae in children during acute respiratory disease].",
Clinical effectiveness of seven-valent pneumococcal conjugate vaccine (Prevenar) against invasive pneumococcal diseases: prospects for children in France].",
Immunization against pneumococci with conjugate vaccine].",
Nasopharyngeal flora and carriage rates of Haemophilus influenzae type b of healthy infants].",
Penicillin-resistant pneumococcus: practical implications].",
Study of nasopharyngeal colonization by Streptococcus pneumoniae and its antibiotics resistance in healthy children less than 2 years of age in the Marrakech region (Morocco)].",
Survey of nasopharyngeal carriage of Haemophilus influenzae and Streptococcus pneumoniae in infants at day care centers].",
What to expect from vaccine prevention in acute respiratory tract infection in children?].",
10-Valent pneumococcal non-typeable H. influenzae protein D conjugate vaccine (PHiD-CV10) versus 13-valent pneumococcal conjugate vaccine (PCV13) as a booster dose to broaden and strengthen protection from otitis media (PREVIX_BOOST) in Australian Aboriginal children: study protocol for a randomised controlled trial.",
7-valent pneumococcal conjugate vaccine: new preparation. Prevents rare invasive infections in infants.",
A cluster of invasive pneumococcal disease in young children in child care.",
A cluster-randomised, non-inferiority trial of the impact of a two-dose compared to three-dose schedule of pneumococcal conjugate vaccination in rural Gambia: the PVS trial.",
A Comparison of Pneumococcal Nasopharyngeal Carriage in Very Young Fijian Infants Born by Vaginal or Cesarean Delivery.",
A conjugate vaccine for the prevention of pediatric pneumococcal disease.",
A cross-sectional survey of the prevalence of Streptococcus pneumoniae nasopharyngeal carriage in Belgian infants attending day care centres.",
A longitudinal study of natural antibody development to pneumococcal surface protein A families 1 and 2 in Papua New Guinean Highland children: a cohort study.",
A longitudinal study of Streptococcus pneumoniae carriage in a cohort of infants and their mothers on the Thailand-Myanmar border.",
A longitudinal study of the infant nasopharyngeal microbiota: The effects of age, illness and antibiotic use in a cohort of South East Asian children.",
A Narrative Review of Pneumococcal Disease in Children in the Philippines.",
A Narrative Review of the Molecular Epidemiology and Laboratory Surveillance of Vaccine Preventable Bacterial Meningitis Agents: Streptococcus pneumoniae, Neisseria meningitidis, Haemophilus influenzae and Streptococcus agalactiae.",
A toddler PCV booster dose following 3 infancy priming doses increases circulating serotype-specific IGG levels but does not increase protection against carriage.",
Acquisition of Streptococcus pneumoniae and nonspecific morbidity in infants and their families: a cohort study.",
Acute otitis media in children: amoxicillin remains the standard antibiotic, but justified in certain situations only."
Adherence to pneumococcal conjugate vaccination schedule and uptake rate as compared to the established diphtheria-tetanus-acellular pertussis vaccination in Cyprus.",
Age- and serotype-specific pediatric invasive pneumococcal disease: insights from systematic surveillance in Santiago, Chile, 1994--2007.",
Age-specific cluster of cases of serotype 1 Streptococcus pneumoniae carriage in remote indigenous communities in Australia.",
American Academy of Pediatrics. Committee on Infectious Diseases. Technical report: prevention of pneumococcal infections, including the use of pneumococcal conjugate and polysaccharide vaccines and antibiotic prophylaxis.",
Antibacterial drug resistance: implications for the treatment of patients with community-acquired pneumonia.",
Antibodies to pneumococcal polysaccharides in human milk: lack of relationship to colonization and acute otitis media.",
Antibodies to pneumococcal proteins PhtD, CbpA, and LytC in Filipino pregnant women and their infants in relation to pneumococcal carriage.",
Antibody response to the pneumococcal proteins pneumococcal surface adhesin A and pneumolysin in children with acute otitis media.",
Anticapsular serum antibody concentration and protection against pneumococcal colonization among children vaccinated with 7-valent pneumococcal conjugate vaccine.",
Antimicrobial Resistance in Pneumococcal Carriage Isolates from Children under 2 Years of Age in Rural Pakistan.",
Approximate likelihood-based estimation method of multiple-type pathogen interactions: An application to longitudinal pneumococcal carriage data.",
Assessing the efficiency of catch-up campaigns for the introduction of pneumococcal conjugate vaccine: a modelling study based on data from PCV10 introduction in Kilifi, Kenya.",
Assessment of Streptococcus pneumoniae pilus islet-1 prevalence in carried and transmitted isolates from mother-infant pairs on the Thailand-Burma border.",
Association between early bacterial carriage and otitis media in Aboriginal and non-Aboriginal children in a semi-arid area of Western Australia: a cohort study.",
Association between household air pollution and nasopharyngeal pneumococcal carriage in Malawian infants (MSCAPE): a nested, prospective, observational study.",
Association Between the Decline in Pneumococcal Disease in Unimmunized Adults and Vaccine-Derived Protection Against Colonization in Toddlers and Preschool-Aged Children.",
Association of pneumococcal carriage in infants with the risk of carriage among their contacts in Nha Trang, Vietnam: A nested cross-sectional survey.",
Associations between ethnicity, social contact, and pneumococcal carriage three years post-PCV10 in Fiji.",
Associations between nasopharyngeal carriage of Group B Streptococcus and other respiratory pathogens during early infancy.",
Bacterial colonization of the nasopharynx predicts very early onset and persistence of otitis media in Australian aboriginal infants.",
BIGDATA: A Protocol to Create and Extend a 25-Year Clinical Trial and Observational Data Asset to Address Key Knowledge Gaps in Otitis Media and Hearing Loss in Australian Aboriginal and Non-Aboriginal Children.",
Carriage Dynamics of Pneumococcal Serotypes in Naturally Colonized Infants in a Rural African Setting During the First Year of Life.",
Carriage of antibiotic-resistant pneumococci in a cohort of a daycare center.",
Carriage of antibiotic-resistant Streptococcus pneumoniae in Greek infants and toddlers.",
Carriage of Streptococcus pneumoniae in aged adults with influenza-like-illness.",
Carriage rate and serotypes of Streptococcus pneumoniae amongst children in Thika Hospital, Kenya.",
Carriage rates and antimicrobial sensitivity of pneumococci in the upper respiratory tract of children less than ten years old, in a north Indian rural community.",
Carrier-Induced Hyporesponsiveness to Pneumococcal Conjugate Vaccines: Unraveling the Influence of Serotypes, Timing, and Previous Vaccine Dose.",
Changes in serotype distribution and antibiotic resistance of nasopharyngeal isolates of Streptococcus pneumoniae from children in Korea, after optional use of the 7-valent conjugate vaccine.",
Changes in the Serotype Distribution among Antibiotic Resistant Carriage Streptococcus pneumoniae Isolates in Children after the Introduction of the Extended-Valency Pneumococcal Conjugate Vaccine.",
Changing Incidence of Invasive Pneumococcal Disease in Infants Less Than 90 Days of Age Before and After Introduction of the 13-Valent Pneumococcal Conjugate Vaccine in Blantyre, Malawi: A 14-Year Hospital Based Surveillance Study.",
Characterization of Pneumococcal Colonization Dynamics and Antimicrobial Resistance Using Shotgun Metagenomic Sequencing in Intensively Sampled South African Infants.",
Clearance of Pneumococcal Colonization in Infants Is Delayed through Altered Macrophage Trafficking.",
Climate induces seasonality in pneumococcal transmission.",
Clinical studies of pneumococcal vaccines in infants. II. Efficacy and effect on nasopharyngeal carriage.",
Colonisation of Haemophilus influenzae and Streptococcus pneumoniae in the upper respiratory tract of neonates in Papua New Guinea: primary acquisition, duration of carriage, and relationship to carriage in mothers.",
Colonization rate of bacteria in the throat of healthy infants.",
Compared to placebo, long-term antibiotics resolve otitis media with effusion (OME) and prevent acute otitis media with perforation (AOMwiP) in a high-risk population: a randomized controlled trial.",
Comparison of antibiotic resistance and serotype composition of carriage and invasive pneumococci among Bangladeshi children: implications for treatment policy and vaccine formulation.",
Comparison of the prevalence of common bacterial pathogens in the oropharynx and nasopharynx of gambian infants.",
Comparison of two-dose priming plus 9-month booster with a standard three-dose priming schedule for a ten-valent pneumococcal conjugate vaccine in Nepalese infants: a randomised, controlled, open-label, non-inferiority trial.",
Conjugate pneumococcal vaccines: an overview.",
Conjugate vaccines--a breakthrough in vaccine development.",
Contribution of vaccines to our understanding of pneumococcal disease.",
Cord blood Streptococcus pneumoniae-specific cellular immune responses predict early pneumococcal carriage in high-risk infants in Papua New Guinea.",
Development of natural antibodies to pneumococcal surface protein A, pneumococcal surface adhesin A and pneumolysin in Filipino pregnant women and their infants in relation to pneumococcal carriage.",
Differences in nasopharyngeal bacterial flora in children with nonsevere recurrent acute otitis media and chronic otitis media with effusion: implications for management.",
Differences in Pneumococcal and Haemophilus influenzae Natural Antibody Development in Papua New Guinean Children in the First Year of Life.",
Direct and indirect effect of 10 valent pneumococcal vaccine on nasopharyngeal carriage in children under 2 years of age in Matiari, Pakistan.",
Direct and indirect effects of the 13-valent pneumococcal conjugate vaccine administered to infants and young children.",
Direct effect of 10-valent conjugate pneumococcal vaccination on pneumococcal carriage in children Brazil.",
Dynamics and Determinants of Pneumococcal Antibodies Specific against 13 Vaccine Serotypes in the Pre-Vaccination Era.",
Early acquisition and high nasopharyngeal co-colonisation by Streptococcus pneumoniae and three respiratory pathogens amongst Gambian new-borns and infants.",
Effect of community-wide conjugate pneumococcal vaccine use in infancy on nasopharyngeal carriage through 3 years of age: a cross-sectional study in a high-risk population.",
Effect of conjugate pneumococcal vaccine followed by polysaccharide pneumococcal vaccine on recurrent acute otitis media: a randomised study.",
Effect of different schedules of ten-valent pneumococcal conjugate vaccine on pneumococcal carriage in Vietnamese infants: results from a randomised controlled trial.",
Effect of early carriage of Streptococcus pneumoniae on the development of pneumococcal protein-specific cellular immune responses in infancy.",
Effect of maternal vitamin D supplementation on nasal pneumococcal acquisition, carriage dynamics and carriage density in infants in Dhaka, Bangladesh.",
Effect of Maternally Derived Anti-protein and Anticapsular IgG Antibodies on the Rate of Acquisition of Nasopharyngeal Carriage of Pneumococcus in Newborns.",
Effect of pneumococcal conjugate vaccine on prevalence of otitis media with effusion among children in Vietnam.",
Effect of pneumococcal vaccination on nasopharyngeal carriage of Streptococcus pneumoniae, Haemophilus influenzae, Moraxella catarrhalis, and Staphylococcus aureus in Fijian children.",
Effect of reduced two-dose (1+1) schedule of 10 and 13-valent pneumococcal conjugate vaccines (Synflorix(TM) and Prevenar13(TM))) on nasopharyngeal carriage and serotype-specific immune response in the first two years of life: Results from an open-labelled randomized controlled trial in Indian children.",
Effect of reduced-dose schedules with 7-valent pneumococcal conjugate vaccine on nasopharyngeal pneumococcal carriage in children: a randomized controlled trial.",
Effect of ten-valent pneumococcal conjugate vaccine introduction on pneumococcal carriage in Fiji: results from four annual cross-sectional carriage surveys.",
Effect of the 7-valent pneumococcal conjugate vaccine on nasopharyngeal colonization by Streptococcus pneumoniae in the first 2 years of life.",
Effect of vaccination with pneumococcal capsular polysaccharides conjugated to Haemophilus influenzae-derived protein D on nasopharyngeal carriage of Streptococcus pneumoniae and H. influenzae in children under 2 years of age.",
Effect on nasopharyngeal pneumococcal carriage of replacing PCV7 with PCV13 in the Expanded Programme of Immunization in The Gambia.",
Effectiveness of an early supplementation scheme of high-dose vitamin A versus standard WHO protocol in Gambian mothers and infants: a randomised controlled trial.",
Effectiveness of pneumococcal Haemophilus influenzae protein D conjugate vaccine against pneumonia in children: A cluster-randomised trial.",
Effectiveness of the 10-Valent Pneumococcal Nontypeable Haemophilus influenzae Protein D-Conjugated Vaccine (PHiD-CV) Against Carriage and Acute Otitis Media-A Double-Blind Randomized Clinical Trial in Finland.",
Effects of pneumococcal vaccination on tonsillo-pharyngitis and upper respiratory tract flora.",
Efficacy against pneumococcal carriage and the immunogenicity of reduced-dose (0 + 1 and 1 + 1) PCV10 and PCV13 schedules in Ho Chi Minh City, Viet Nam: a parallel, single-blind, randomised controlled trial.",
Efficacy of 13-valent pneumococcal conjugate vaccine (PCV13) versus that of 7-valent PCV (PCV7) against nasopharyngeal colonization of antibiotic-nonsusceptible Streptococcus pneumoniae.",
Efficacy of a novel, protein-based pneumococcal vaccine against nasopharyngeal carriage of Streptococcus pneumoniae in infants: A phase 2, randomized, controlled, observer-blind study.",
Efficacy of pneumococcal conjugate vaccines and their effect on carriage and antimicrobial resistance.",
Emergence of 19A as virulent and multidrug resistant Pneumococcus in Massachusetts following universal immunization of infants with pneumococcal conjugate vaccine.",
Emerging pneumococcal carriage serotypes in a high-risk population receiving universal 7-valent pneumococcal conjugate vaccine and 23-valent polysaccharide vaccine since 2001.",
Epidemiologic studies of Streptococcus pneumoniae in infants: acquisition, carriage, and infection during the first 24 months of life.",
Epidemiologic studies of Streptococcus pneumoniae in infants: antibody response to nasopharyngeal carriage of types 3, 19, and 23.",
Epidemiologic studies of Streptococcus pneumoniae in infants. The effects of season and age on pneumococcal acquisition and carriage in the first 24 months of life.",
Epidemiological studies of Streptococcus pneumoniae in infants: antibody to types 3, 6, 14, and 23 in the first two years of life.",
Epidemiological studies of Streptococcus pneumoniae in infants: development of antibody to phosphocholine.",
Epidemiology and serotype distribution of Streptococcus pneumoniae carriage among influenza-like illness cases in metropolitan Vientiane, Lao PDR: a community-based cohort study.",
Epidemiology of nasopharyngeal colonization by S. pneumoniae in Indian infants in the first 2 years of life.",
Epidemiology of Streptococcus pneumoniae pharyngeal carriage among healthy Turkish infants and children.",
Estimating the contribution of different age strata to vaccine serotype pneumococcal transmission in the pre vaccine era: a modelling study.",
Etiology of serious infections in young Gambian infants.",
Evaluation of different infant vaccination schedules incorporating pneumococcal vaccination (The Vietnam Pneumococcal Project): protocol of a randomised controlled trial.",
Evaluation of sampling sites for detection of upper respiratory tract carriage of Streptococcus pneumoniae and Haemophilus influenzae among healthy Filipino infants.",
Evaluation of the effect of reduced-dose pneumococcal conjugate vaccine schedules on vaccine serotype carriage in children and their caretakers in a naive population in Vietnam: Protocol for a cluster randomized non-inferiority trial.",
Evidence of maternal transfer of antigen-specific antibodies in serum and breast milk to infants at high-risk of S. pneumoniae and H. influenzae disease.",
Evidence of virulence and antimicrobial resistance in Streptococcus pneumoniae serotype 16F lineages.",
Examining the relationship between household air pollution and infant microbial nasal carriage in a Ghanaian cohort.",
Factors associated with pneumococcal carriage and density in children and adults in Fiji, using four cross-sectional surveys.",
Factors associated with pneumococcal carriage and density in infants and young children in Laos PDR.",
Factors associated with pneumococcal carriage in healthy Dutch infants: the generation R study.",
Field evaluation of culture plus latex sweep serotyping for detection of multiple pneumococcal serotype colonisation in infants and young children.",
Genetic diversity of PspA types among nasopharyngeal isolates collected during an ongoing surveillance study of children in Brazil.",
Genetic relationship between Streptococcus pneumoniae isolates from nasopharyngeal and cerebrospinal fluid of two infants with Pneumococcal Meningitis.",
Genome-wide identification of lineage and locus specific variation associated with pneumococcal carriage duration.",
Genomic epidemiology of Streptococcus pneumoniae serotype 16F lineages.",
Global control of pneumococcal infections by pneumococcal vaccines.",
Greater antibody responses to an eleven valent mixed carrier diphtheria- or tetanus-conjugated pneumococcal vaccine in Filipino than in Finnish or Israeli infants.",
Hearing loss in Australian First Nations children at 6-monthly assessments from age 12 to 36 months: Secondary outcomes from randomised controlled trials of novel pneumococcal conjugate vaccine schedules.",
Heptavalent pneumococcal vaccine conjugated to outer membrane protein of Neisseria meningitidis serogroup b and nasopharyngeal carriage of Streptococcus pneumoniae in infants.",
Herd immunity alters the conditions for performing dose schedule comparisons: an individual-based model of pneumococcal carriage.",
High pneumococcal density correlates with more mucosal inflammation and reduced respiratory syncytial virus disease severity in infants.",
Horizontal gene transfer rate is not the primary determinant of observed antibiotic resistance frequencies in Streptococcus pneumoniae.",
Household environmental tobacco smoke exposure in healthy young children in Hong Kong: Prevalence and risk factors.",
Identifying transmission routes of Streptococcus pneumoniae and sources of acquisitions in high transmission communities.",
Immunizations, neonatal jaundice, and animal-induced injuries.",
Immunogenicity and impact on nasopharyngeal carriage of a nonavalent pneumococcal conjugate vaccine.",
Impact of 10-valent Pneumococcal Conjugate Vaccine (PCV10) on nasopharyngeal carriage in children 2 years of age: Data from a four-year time series cross-sectional study from Pakistan.",
Impact of conjugate vaccine on transmission of antimicrobial-resistant Streptococcus pneumoniae among Alaskan children.",
Impact of HIV status and vaccination schedule on bacterial nasopharyngeal carriage following infant immunisation with the pneumococcal non-typeable Haemophilus influenzae protein D conjugate vaccine in South Africa.",
Impact of intermittent preventive treatment in pregnancy with azithromycin-containing regimens on maternal nasopharyngeal carriage and antibiotic sensitivity of Streptococcus pneumoniae, Haemophilus influenzae, and Staphylococcus aureus: a cross-sectional survey at delivery.",
Impact of thirteen-valent pneumococcal conjugate vaccine on nasopharyngeal carriage in healthy children under 24 months in Okinawa, Japan.",
Impact of vaccines on Staphylococcus aureus colonization: A systematic review and meta-analysis.",
Impaired innate and adaptive immunity to Streptococcus pneumoniae and its effect on colonization in an infant mouse model.",
Impaired serotype-specific immune function following pneumococcal vaccination in infants with prior carriage.",
Increased nasopharyngeal carriage of serotypes 6A, 6C, and 6D Streptococcus pneumoniae after introduction of childhood pneumococcal vaccination in Hong Kong.",
Increased protection against pneumococcal disease by mucosal administration of conjugate vaccine plus interleukin-12.",
Indirect effect of 7-valent pneumococcal conjugate vaccine on pneumococcal carriage in newborns in rural Gambia: a randomised controlled trial.",
Indoor air pollution and tobacco smoke exposure: impact on nasopharyngeal bacterial carriage in mothers and infants in an African birth cohort study.",
Ineffectiveness for infants of immunization of mothers with pneumococcal capsular polysaccharide vaccine during pregnancy.",
Infant Pneumococcal Carriage During Influenza, RSV, and hMPV Respiratory Illness Within a Maternal Influenza Immunization Trial.",
Influence of the pneumococcal conjugate vaccines on the temporal variation of pneumococcal carriage and the nasal microbiota in healthy infants: a longitudinal analysis of a case-control study.",
Invasive disease due to multiply resistant Streptococcus pneumoniae in a Houston, Tex, day-care center.",
Invasive pneumococcal disease among infants before and after introduction of pneumococcal conjugate vaccine.",
Invasive pneumococcal disease in England and Wales: what is the true burden and what is the potential for prevention using 7 valent pneumococcal conjugate vaccine?",
Invasive Pneumococcal Disease in Latvia in PCV10 Vaccination Era, 2012-2018.",
Kinetics of antibodies against pneumococcal proteins and their relationship to nasopharyngeal carriage in the first two months of life.",
Lack of effectiveness of 13-valent pneumococcal conjugate vaccination against pneumococcal carriage density in Papua New Guinean infants.",
Limited impact of neonatal or early infant schedules of 7-valent pneumococcal conjugate vaccination on nasopharyngeal carriage of Streptococcus pneumoniae in Papua New Guinean children: A randomized controlled trial.",
Long-term Impact of Oral Azithromycin Taken by Gambian Women During Labor on Prevalence and Antibiotic Susceptibility of Streptococcus pneumoniae and Staphylococcus aureus in Their Infants: Follow-up of a Randomized Clinical Trial.",
Longitudinal changes in the nasopharyngeal resistome of South African infants using shotgun metagenomic sequencing.",
Longitudinal characterization of nasopharyngeal colonization with Streptococcus pneumoniae in a South African birth cohort post 13-valent pneumococcal conjugate vaccine implementation.",
Longitudinal investigation of nasopharyngeal pneumococcal carriage in early childhood: The PATCH birth cohort study.",
Longitudinal investigation of pathogenic bacterial colonization in early childhood: Emphasis on the determinants of Moraxella catarrhalis colonization.",
Maternal and neonatal pneumococcal vaccination - where are we now?",
Maternal antibodies to pneumolysin but not to pneumococcal surface protein A delay early pneumococcal carriage in high-risk Papua New Guinean infants.",
Maternal immunization with pneumococcal surface protein A protects against pneumococcal infections among derived offspring.",
Maternal vitamin D supplementation during pregnancy and lactation to prevent acute respiratory infections in infancy in Dhaka, Bangladesh (MDARI trial): protocol for a prospective cohort study nested within a randomized controlled trial.",
Methods for estimating the direct and indirect effect of 10 valent pneumococcal vaccine on nasopharyngeal carriage in children under 2 years in Matiari, Pakistan.",
Modelling multi-type transmission of pneumococcal carriage in Bangladeshi families.",
Molecular characterisation of pneumococcal serotype 16F: Established predominant carriage and otitis media serotype in the 7vPCV era.",
Molecular surveillance of nasopharyngeal carriage of Streptococcus pneumoniae in children vaccinated with conjugated polysaccharide pneumococcal vaccines.",
Molecular surveillance on Streptococcus pneumoniae carriage in non-elderly adults; little evidence for pneumococcal circulation independent from the reservoir in children.",
Mucosal immune responses to capsular pneumococcal polysaccharides in immunized preschool children and controls with similar nasal pneumococcal colonization rates.",
Mucosal vaccination against encapsulated respiratory bacteria--new potentials for conjugate vaccines?",
Multi-serotype pneumococcal nasopharyngeal carriage prevalence in vaccine naive Nepalese children, assessed using molecular serotyping.",
Nasal and hand carriage of Streptococcus pneumoniae in children and mothers in the Tari Basin of Papua New Guinea.",
Nasopharyngeal Carriage in Children After the Introduction of Generalized Infant Pneumococcal Conjugate Vaccine Immunization in Germany.",
Nasopharyngeal Carriage of Antimicrobial-Resistant Pneumococci in an Intensively Sampled South African Birth Cohort.",
Nasopharyngeal carriage of community-acquired, antibiotic-resistant Streptococcus pneumoniae in a Zambian paediatric population.",
Nasopharyngeal carriage of multidrug-resistant Streptococcus pneumoniae in institutionalized HIV-infected and HIV-negative children in northeastern Romania.",
Nasopharyngeal carriage of otitis media pathogens in infants receiving 10-valent non-typeable Haemophilus influenzae protein D conjugate vaccine (PHiD-CV10), 13-valent pneumococcal conjugate vaccine (PCV13) or a mixed primary schedule of both vaccines: A randomised controlled trial.",
Nasopharyngeal carriage of resistant pneumococci in young South Indian infants.",
Nasopharyngeal carriage of Streptococcus pneumoniae among children in an urban setting in Brazil prior to PCV10 introduction.",
Nasopharyngeal carriage of Streptococcus pneumoniae in children under 5 years of age before introduction of pneumococcal vaccine (PCV10) in urban and rural districts in Pakistan.",
Nasopharyngeal carriage of Streptococcus pneumoniae in Gambian infants: a longitudinal study.",
Nasopharyngeal carriage of Streptococcus pneumoniae in Gambian villagers.",
Nasopharyngeal carriage of Streptococcus pneumoniae in healthy children: implications for the use of heptavalent pneumococcal conjugate vaccine.",
Nasopharyngeal carriage of Streptococcus pneumoniae in healthy Turkish infants.",
Nasopharyngeal carriage of Streptococcus pneumoniae in Navajo and White Mountain Apache children before the introduction of pneumococcal conjugate vaccine.",
Nasopharyngeal carriage of Streptococcus pneumoniae in Romanian children before the introduction of the pneumococcal conjugated vaccination into the national immunization programme: a national, multi-centre, cross-sectional observational study.",
Nasopharyngeal carriage of Streptococcus pneumoniae in very low-birth-weight infants after administration of heptavalent pneumococcal conjugate vaccine.",
Nasopharyngeal carriage of Streptococcus pneumoniae shortly before vaccination with a pneumococcal conjugate vaccine causes serotype-specific hyporesponsiveness in early infancy.",
Nasopharyngeal carriage, serotype distribution and antimicrobial resistance of Streptococcus pneumoniae among children from Brazil before the introduction of the 10-valent conjugate vaccine.",
Nasopharyngeal colonisation with Streptococcus pneumoniae in malnourished children: a systematic review and meta-analysis of prevalence.",
Nasopharyngeal colonization in Costa Rican children during the first year of life.",
Nasopharyngeal colonization in southern Israel with antibiotic-resistant pneumococci during the first 2 years of life: relation to serotypes likely to be included in pneumococcal conjugate vaccines.",
Nasopharyngeal colonization of Gambian infants by Staphylococcus aureus and Streptococcus pneumoniae before the introduction of pneumococcal conjugate vaccines.",
Nasopharyngeal colonization of infants in southern India with Streptococcus pneumoniae.",
Nasopharyngeal pneumococcal carriage in South Asian infants: Results of observational cohort studies in vaccinated and unvaccinated populations.",
Nasopharyngeal s. pneumoniae carriage and density in Belgian infants after 9 years of pneumococcal conjugate vaccine programme.",
Nationwide surveillance of nasopharyngeal Streptococcus pneumoniae isolates from children with respiratory infection, Switzerland, 1998-1999.",
Newborn vitamin A supplementation does not affect nasopharyngeal carriage of Streptococcus pneumoniae in Bangladeshi infants at age 3 months.",
Non-typeable Streptococcus pneumoniae carriage isolates genetically similar to invasive and carriage isolates expressing capsular type 14 in Brazilian infants.",
Non-vaccine serotype pneumococcal carriage in healthy infants in South Africa following introduction of the 13-valent pneumococcal conjugate vaccine.",
Otitis media at 6-monthly assessments of Australian First Nations children between ages 12-36 months: Findings from two randomised controlled trials of combined pneumococcal conjugate vaccines.",
Otitis media in Australian Aboriginal children: an overview.",
Paediatric infections: prevention of transmission and disease--implications for adults.",
PCV10 elicits Protein D IgG responses in Papua New Guinean children but has no impact on NTHi carriage in the first two years of life.",
PCV13-vaccinated children still carrying PCV13 additional serotypes show similar carriage density to a control group of PCV7-vaccinated children.",
Persistence of Nasopharyngeal Pneumococcal Vaccine Serotypes and Increase of Nonvaccine Serotypes Among Vaccinated Infants and Their Mothers 5 Years After Introduction of Pneumococcal Conjugate Vaccine 13 in The Gambia.",
Phenotypic and genetic diversity of invasive pneumococcal isolates recovered from French children.",
Pneumococcal Acquisition Among Infants Exposed to HIV in Rural Malawi: A Longitudinal Household Study.",
Pneumococcal acute otitis media in relation to pneumococcal nasopharyngeal carriage.",
Pneumococcal carriage at age 2 months is associated with growth deficits at age 6 months among infants in South India.",
Pneumococcal carriage following PCV13 delivered as one primary and one booster dose (1 + 1) compared to two primary doses and a booster (2 + 1) in UK infants.",
Pneumococcal carriage in children during their first two years: important role of family exposure.",
Pneumococcal carriage in households in Karonga District, Malawi, before and after introduction of 13-valent pneumococcal conjugate vaccination.",
Pneumococcal Carriage in Infants Post-PCV10 Introduction in Pakistan: Results from Serial Cross-Sectional Surveys.",
Pneumococcal carriage in vaccine-eligible children and unvaccinated infants in Lao PDR two years following the introduction of the 13-valent pneumococcal conjugate vaccine.",
Pneumococcal carriage in young children after introduction of PCV13 in Hong Kong.",
Pneumococcal carriage, density, and co-colonization dynamics: A longitudinal study in Indonesian infants.",
Pneumococcal carriage, serotype distribution, and antimicrobial susceptibility in Papua New Guinean children vaccinated with PCV10 or PCV13 in a head-to-head trial.",
Pneumococcal conjugate vaccination and nasopharyngeal acquisition of pneumococcal serotype 19A strains.",
Pneumococcal conjugate vaccination in children with recurrent acute otitis media: a therapeutic alternative?",
Pneumococcal conjugate vaccination schedules in infants-acquisition, immunogenicity, and pneumococcal conjugate and yellow fever vaccine co-administration study: statistical analysis plan.",
Pneumococcal conjugate vaccination schedules in infants-acquisition, immunogenicity, and pneumococcal conjugate and yellow fever vaccine co-administration study.",
Pneumococcal conjugate vaccine does not influence Staphylococcus aureus carriage in young children with acute otitis media.",
Pneumococcal conjugate vaccine given shortly after birth stimulates effective antibody concentrations and primes immunological memory for sustained infant protection.",
Pneumococcal conjugate vaccine induced IgG and nasopharyngeal carriage of pneumococci: Hyporesponsiveness and immune correlates of protection for carriage.",
Pneumococcal conjugate vaccine.",
Pneumococcal conjugate vaccines for preventing acute otitis media in children.",
Pneumococcal conjugate vaccines for preventing acute otitis media in children.",
Pneumococcal conjugate vaccines PREVenar13 and SynflorIX in sequence or alone in high-risk Indigenous infants (PREV-IX_COMBO): protocol of a randomised controlled trial.",
Pneumococcal disease in western Europe: burden of disease, antibiotic resistance and management.",
Pneumococcal genetic variability in age-dependent bacterial carriage.",
Pneumococcal nasopharyngeal carriage among infants born to human immunodeficiency virus-infected mothers immunized with pneumococcal polysaccharide vaccine during gestation.",
Pneumococcal nasopharyngeal carriage following reduced doses of a 7-valent pneumococcal conjugate vaccine and a 23-valent pneumococcal polysaccharide vaccine booster.",
Pneumococcal nasopharyngeal carriage in children following heptavalent pneumococcal conjugate vaccination in infancy.",
Pneumococcal nasopharyngeal carriage in Indonesia infants and toddlers post-PCV13 vaccination in a 2+1 schedule: A prospective cohort study.",
Pneumococcal nasopharyngeal carriage in infants of mothers immunized with 23V non-conjugate pneumococcal polysaccharide vaccine.",
Pneumococcal nasopharyngeal colonization in young South Indian infants.",
Pneumococcal serotype distribution in adults with invasive disease and in carrier children in Italy: Should we expect herd protection of adults through infants' vaccination?",
Pneumococcal surface adhesin A antibody concentration in serum and nasopharyngeal carriage of Streptococcus pneumoniae in young African infants.",
Pneumococcal Vaccination Strategies. An Update and Perspective.",
Pneumococcal vaccine implementation in the African meningitis belt countries: the emerging need for alternative strategies.",
Pneumococcal Vaccines: Host Interactions, Population Dynamics, and Design Principles.",
Pneumococcal within-host diversity during colonization, transmission and treatment.",
Pneumococcus and the Elderly in Italy: A Summary of Available Evidence Regarding Carriage, Clinical Burden of Lower Respiratory Tract Infections and On-Field Effectiveness of PCV13 Vaccination.",
Pneumonia research in Papua New Guinea: 1967-1986.",
PneuMum: Impact from a randomised controlled trial of maternal 23-valent pneumococcal polysaccharide vaccination on middle ear disease amongst Indigenous infants, Northern Territory, Australia.",
Population immunity to pneumococcal serotypes in Kilifi, Kenya, before and 6 years after the introduction of PCV10 with a catch-up campaign: an observational study of cross-sectional serosurveys.",
Pre-vaccination nasopharyngeal pneumococcal carriage in a Nigerian population: epidemiology and population biology.",
Prevalence of Pneumococcal Carriage among Jordanian Infants in the First 6 Months of Age, 2008-2016.",
Prevalence of pneumococcal nasopharyngeal colonization and serotypes circulating in Cameroonian children after the 13-valent pneumococcal conjugate vaccine introduction.",
Prevention of pneumococcal disease in children. Pneumococcal conjugate vaccines: their use globally could have a major impact on public health.",
Prevention of young infant infections using oral azithromycin in labour in Fiji (Bulabula MaPei): study protocol of a randomised control trial.",
Prospective study to determine clinical relevance of detection of pneumococcal DNA in sera of children by PCR.",
Quality of antibody responses by adults and young children to 13-valent pneumococcal conjugate vaccination and Streptococcus pneumoniae colonisation.",
Rapid replacement by non-vaccine pneumococcal serotypes may mitigate the impact of the pneumococcal conjugate vaccine on nasopharyngeal bacterial ecology.",
Rationale and methods of a randomized controlled trial of immunogenicity, safety and impact on carriage of pneumococcal conjugate and polysaccharide vaccines in infants in Papua New Guinea.",
Recent advances in otitis media.",
Reduced IL-17A Secretion Is Associated with High Levels of Pneumococcal Nasopharyngeal Carriage in Fijian Children.",
Reduction of pneumococcal nasopharyngeal carriage in early infancy after immunization with tetravalent pneumococcal vaccines conjugated to either tetanus toxoid or diphtheria toxoid.",
Relationship between immune response to pneumococcal conjugate vaccines in infants and indirect protection after vaccine implementation.",
Revisiting pneumococcal carriage by use of broth enrichment and PCR techniques for enhanced detection of carriage and serotypes.",
Risk factors associated with Streptococcus pneumonia carriage in children under five years old with acute respiratory infection in Niger.",
Risk factors for upper respiratory infection in the first year of life in a birth cohort.",
Role of adherence of Streptococcus pneumoniae in acute otitis media.",
S. pneumoniae transmission according to inclusion in conjugate vaccines: Bayesian analysis of a longitudinal follow-up in schools.",
Safety and immunogenicity of a nonavalent pneumococcal vaccine conjugated to CRM197 administered simultaneously but in a separate syringe with diphtheria, tetanus and pertussis vaccines in Gambian infants.",
Safety and Immunogenicity of Pneumococcal Conjugate Vaccines in a High-risk Population: A Randomized Controlled Trial of 10-Valent and 13-Valent Pneumococcal Conjugate Vaccine in Papua New Guinean Infants.",
Saliva as an alternative sample type for detection of pneumococcal carriage in young children.",
Serological profiling of pneumococcal proteins reveals unique patterns of acquisition, maintenance and waning of antibodies throughout life.",
Serotype and molecular diversity of nasopharyngeal Streptococcus pneumoniae isolates from children before and after vaccination with the ten-valent pneumococcal conjugate vaccine (PCV10) in Ethiopia.",
Serotype distribution and antimicrobial susceptibilities of nasopharyngeal isolates of Streptococcus pneumoniae from healthy children in the 13-valent pneumococcal conjugate vaccine era.",
Serotype epidemiology and antibiotic resistance of pneumococcal isolates colonizing infants in Botswana (2016-2019).",
Serotype Patterns of Pneumococcal Disease in Adults Are Correlated With Carriage Patterns in Older Children.",
Serotype-Specific Correlates of Protection for Pneumococcal Carriage: An Analysis of Immunity in 19 Countries.",
Serotype-specific hyporesponsiveness to pneumococcal conjugate vaccine in infants carrying pneumococcus at the time of vaccination.",
Serotype-Specific IgG Antibody Waning after Pneumococcal Conjugate Primary Series Vaccinations with either the 10-Valent or the 13-Valent Vaccine.",
Seven valent pneumococcal conjugate vaccine immunization in two Boston communities: changes in serotypes and antimicrobial susceptibility among Streptococcus pneumoniae isolates.",
Seven-valent pneumococcal conjugate vaccine and nasopharyngeal microbiota in healthy children.",
Simplified 0+1 and 1+1 pneumococcal vaccine schedules in Ho Chi Minh City, Vietnam: protocol for a randomised controlled trial.",
Spread of Streptococcus pneumoniae and antibiotic-resistant S. pneumoniae from day-care center attendees to their younger siblings.",
Stability of serotypes during nasopharyngeal carriage of Streptococcus pneumoniae.",
Strain Level Streptococcus Colonization Patterns during the First Year of Life.",
Strain-level resolution and pneumococcal carriage dynamics by single-molecule real-time (SMRT) sequencing of the plyNCR marker: a longitudinal study in Swiss infants.",
Streptococcus pneumoniae carriage among febrile children at the time of PCV-10 immunization in pediatric emergencies at Mohammed VI University Hospital Centre in Marrakesh (Morocco).",
Streptococcus pneumoniae carriage among healthy and sick pediatric patients before the generalized implementation of the 13-valent pneumococcal vaccine in Morocco from 2010 to 2011.",
Streptococcus pneumoniae exposure is associated with human metapneumovirus seroconversion and increased susceptibility to in vitro HMPV infection.",
Study Protocol for Preventing Early-Onset Pneumonia in Young Children Through Maternal Immunisation: A Multi-Centre Randomised Controlled Trial (PneuMatters).",
Survey of nonsusceptible nasopharyngeal Streptococcus pneumoniae isolates in children attending day-care centers in Brazil.",
Sustained reduction in vaccine-type invasive pneumococcal disease despite waning effects of a catch-up campaign in Kilifi, Kenya: A mathematical model based on pre-vaccination data.",
Th17 responses to pneumococcus in blood and adenoidal cells in children.",
The COVID-19 pandemic as an opportunity for unravelling the causative association between respiratory viruses and pneumococcus-associated disease in young children: a prospective study.",
The dynamics of nasopharyngeal streptococcus pneumoniae carriage among rural Gambian mother-infant pairs.",
The effect of an alternative reduced-dose infant schedule and a second year catch-up schedule with 7-valent pneumococcal conjugate vaccine on pneumococcal carriage: a randomized controlled trial.",
The epidemiology of pneumococcal infection in children in the developing world.",
The etiology of bacterial pneumonia and meningitis in Vietnam."
The host immune dynamics of pneumococcal colonization: implications for novel vaccine development.",
The immunogenicity and impact on nasopharyngeal carriage of fewer doses of conjugate pneumococcal vaccine immunization schedule.",
The potential of pneumococcal conjugate vaccines for children.",
The short-term impact of each primary dose of pneumococcal conjugate vaccine on nasopharyngeal carriage: Systematic review and meta-analyses of randomised controlled trials.",
Throat carriage of Streptococcus pneumoniae and Streptococcus pyogenes among infants and children in Zambia.",
Trends in antibiotic resistance of Streptococcus pneumoniae and Haemophilus influenzae isolated from nasopharyngeal flora in children with acute otitis media in France before and after 13 valent pneumococcal conjugate vaccine introduction.",
Unprecedentedly high rates of Group A Streptococcus nasopharyngeal carriage in infants and toddlers in France, 2022-2023.",
Use of vaccine in the era of antimicrobial resistance: need of effective pneumococcal vaccines.",
Vaccine preventable diseases and vaccination coverage in Aboriginal and Torres Strait Islander people, Australia 2006-2010.",
Why we need a vaccine for non-typeable Haemophilus influenzae.",
Widespread sharing of pneumococcal strains in a rural African setting: proximate villages are more likely to share similar strains that are carried at multiple timepoints.",
Within-host microevolution of Streptococcus pneumoniae is rapid and adaptive during natural colonisation.",

## Sheet: pubmed longitudinal
title	initial screening	full text screening	reason to exclude
10-valent pneumococcal conjugate vaccine (PCV10) decreases metabolic activity but not nasopharyngeal carriage of Streptococcus pneumoniae and Haemophilus influenzae	yes	yes	not healthy
10-Valent pneumococcal non-typeable H. influenzae protein D conjugate vaccine (PHiD-CV10) versus 13-valent pneumococcal conjugate vaccine (PCV13) as a booster dose to broaden and strengthen protection from otitis media (PREVIX_BOOST) in Australian Aboriginal children: study protocol for a randomised controlled trial.",	yes	yes	other
10-Valent pneumococcal non-typeable H. influenzae protein D conjugate vaccine (PHiD-CV10) versus 13-valent pneumococcal conjugate vaccine (PCV13) as a booster dose to broaden and strengthen protection from otitis media (PREVIX_BOOST) in Australian Aboriginal children: Study protocol for a randomised controlled trial	duplicate	duplicate
10-Valent pneumococcal non-typeable H. influenzae protein D conjugate vaccine (PHiD-CV10) versus 13-valent pneumococcal conjugate vaccine (PCV13) as a booster dose to broaden and strengthen protection from otitis media (PREVIX_BOOST) in Australian Aboriginal children: study protocol for a randomised controlled trial	yes	yes	other
10-valent pneumococcal non-typeable Haemophilus influenzae protein-D conjugate vaccine (PHiD-CV) induces memory B cell responses in healthy Kenyan toddlers	no
1Enterococcal colonization of infants in a neonatal intensive care unit: associated predictors, risk factors and seasonal patterns	no
27th Annual Meeting of the European Society for Pediatric Infectious Disease	no
7-valent pneumococcal conjugate vaccine: new preparation. Prevents rare invasive infections in infants.",	yes	yes	other
A 13-year survey of pneumococcal nasopharyngeal carriage in children with acute otitis media following PCV7 and PCV13 implementation	yes	yes	not healthy
A cluster of invasive pneumococcal disease in young children in child care.",	no
A cluster-randomised, non-inferiority trial of the impact of a two-dose compared to three-dose schedule of pneumococcal conjugate vaccination in rural Gambia: the PVS trial.",	yes	yes	other
A cohort study of the impact and acquisition of naspharyngeal carriage of Streptococcus pneumoniae during the Hajj	yes	yes	age
A community intervention trial to promote judicious antibiotic use and reduce penicillin-resistant Streptococcus pneumoniae carriage in children	yes	yes	age
A comparison of flocked nylon swabs and non-flocked rayon swabs for detection of respiratory bacteria in nasopharyngeal carriage in Australian Indigenous children	no
A Comparison of Pneumococcal Nasopharyngeal Carriage in Very Young Fijian Infants Born by Vaginal or Cesarean Delivery	duplicate	duplicate
A Comparison of Pneumococcal Nasopharyngeal Carriage in Very Young Fijian Infants Born by Vaginal or Cesarean Delivery	duplicate	duplicate
A Comparison of Pneumococcal Nasopharyngeal Carriage in Very Young Fijian Infants Born by Vaginal or Cesarean Delivery.",	yes	yes	cross-sectional
A conjugate vaccine for the prevention of pediatric pneumococcal disease	duplicate	duplicate
A conjugate vaccine for the prevention of pediatric pneumococcal disease.",	yes	yes	other
A cross-sectional survey of the prevalence of Streptococcus pneumoniae nasopharyngeal carriage in Belgian infants attending day care centres	duplicate	duplicate
A cross-sectional survey of the prevalence of Streptococcus pneumoniae nasopharyngeal carriage in Belgian infants attending day care centres	duplicate	duplicate
A cross-sectional survey of the prevalence of Streptococcus pneumoniae nasopharyngeal carriage in Belgian infants attending day care centres	duplicate	duplicate
A cross-sectional survey of the prevalence of Streptococcus pneumoniae nasopharyngeal carriage in Belgian infants attending day care centres.",	yes	yes	cross-sectional
A decade (1989-1998) of pediatric invasive pneumococcal disease in 2 populations residing in 1 geographic location: Implications for vaccine choice	no
A longitudinal hospital-based epidemiology study to assess acute otitis media incidence and nasopharyngeal carriage in Korean children up to 24 months	yes	yes	not healthy
A longitudinal household study of Streptococcus pneumoniae nasopharyngeal carriage in a UK setting	yes	yes	age
A Longitudinal Study of Streptococcus pneumoniae Carriage in a Cohort of Infants and Their Mothers on the Thailand-Myanmar Border	duplicate	duplicate
A longitudinal study of Streptococcus pneumoniae carriage in a cohort of infants and their mothers on the Thailand-Myanmar border.",	yes	yes	include
A longitudinal study of streptococcus pneumoniae carriage in healthy children in the 13-valent pneumococcal conjugate vaccine era	yes	yes	age
A longitudinal study of the infant nasopharyngeal microbiota: The effects of age, illness and antibiotic use in a cohort of South East Asian children.",	yes	yes	age
A longitudinal study of the nasopharyngeal carriage of pneumococci as related to pneumococcal vaccination in children attending day-care centres	yes	yes	age
A Phase 1 Randomized, Placebo-controlled, Observer-blinded Trial to Evaluate the Safety and Immunogenicity of Inactivated Streptococcus pneumoniae Whole-cell Vaccine in Adults	no
A prospective study of urinary pneumococcal antigen detection in healthy Karen mothers with high rates of pneumococcal nasopharyngeal carriage	no
A rhesus macaque model of Streptococcus pneumoniae carriage	no
A Tale of 2 Pneumos: The Impact of Human Immunodeficiency Virus Exposure or Infection Status on Pediatric Nasopharyngeal Carriage of Streptococcus pneumoniae and Pneumocystis jiroveci: A Nested Case Control Analysis from the Pneumonia Etiology Research in Child Health Study	no
A toddler PCV booster dose following 3 infancy priming doses increases circulating serotype-specific IGG levels but does not increase protection against carriage	no
A toddler PCV booster dose following 3 infancy priming doses increases circulating serotype-specific IGG levels but does not increase protection against carriage.",	yes	yes	include
Ability of Pneumococcal Serotypes and Clones to Cause Acute Otitis Media: Implications for the Prevention of Otitis Media by Conjugate Vaccines	yes	yes	not healthy
Acquisition of Streptococcus pneumoniae and nonspecific morbidity in infants and their families - A cohort study	duplicate	duplicate
Acquisition of Streptococcus pneumoniae and nonspecific morbidity in infants and their families: a cohort study.",	yes	yes	other
Acute otitis media in children: A study of nasopharyngeal carriage of potential pathogens and therapeutic efficacy of cefixime and amoxicillin-clavulanate	yes	yes	not healthy
Acute otitis media in children: amoxicillin remains the standard antibiotic, but justified in certain situations only."	no
Acute otitis media in children: Association with day care centers - Antibacterial resistance, treatment, and prevention	yes	yes	not healthy
Adenoidectomy and nasopharyngeal carriage of Streptococcus pneumoniae in young children	yes	yes	not healthy
Adherence to pneumococcal conjugate vaccination schedule and uptake rate as compared to the established diphtheria-tetanus-acellular pertussis vaccination in Cyprus	duplicate	duplicate
Adherence to pneumococcal conjugate vaccination schedule and uptake rate as compared to the established diphtheria-tetanus-acellular pertussis vaccination in Cyprus	duplicate	duplicate
Adherence to pneumococcal conjugate vaccination schedule and uptake rate as compared to the established diphtheria-tetanus-acellular pertussis vaccination in Cyprus.",	no
Age- and serogroup-related differences in observed durations of nasopharyngeal carriage of penicillin-resistant pneumococci	yes	yes	age
Age- and serotype-specific pediatric invasive pneumococcal disease: Insights from systematic surveillance in Santiago, Chile, 1994 - 2007	duplicate	duplicate
Age- and serotype-specific pediatric invasive pneumococcal disease: insights from systematic surveillance in Santiago, Chile, 1994--2007.",	yes	yes	not healthy
Age- and Serotype-Specific Pediatric Invasive Pneumococcal Disease: Insights from Systematic Surveillance in Santiago, Chile, 1994-2007	duplicate	duplicate
Age-dependent prevalence of nasopharyngeal carriage of streptococcus pneumoniae before conjugate vaccine introduction: A prediction model based on a meta-analysis	yes	yes	other
Age-specific cluster of cases of serotype 1 Streptococcus pneumoniae carriage in remote indigenous communities in Australia.",	no
Airborne dust and high temperatures are risk factors for invasive bacterial disease	no
Airway bacterial carriage and childhood respiratory health: A population-based prospective cohort study	yes	yes	other
American Academy of Pediatrics. Committee on Infectious Diseases. Technical report: prevention of pneumococcal infections, including the use of pneumococcal conjugate and polysaccharide vaccines and antibiotic prophylaxis.",	no
Amoxicillin/clavulanate for infections in infants and children: past, present and future	yes	yes	other
An easy method for detection of nasopharyngeal carriage of multiple Streptococcus pneumoniae serotypes	no
Antibacterial drug resistance: implications for the treatment of patients with community-acquired pneumonia.",	no
Antibiotic susceptibility of Streptococcus pneumoniae in healthy carrier children in Murcia (Spain); [Sensibilidad de Streptococcus pneumoniae en niños portadores sanos en Murcia (España)]	yes	yes	age
Antibiotic-resistant Streptococcus pneumoniae in the heptavalent pneumococcal conjugate vaccine era: Predictors of carriage in a multicommunity sample	yes	yes	other
Antibodies to pneumococcal polysaccharides in human milk: Lack of relationship to colonization and acute otitis media	duplicate	duplicate
Antibodies to pneumococcal polysaccharides in human milk: lack of relationship to colonization and acute otitis media.",	no
Antibodies to pneumococcal proteins PhtD, CbpA, and LytC in Filipino pregnant women and their infants in relation to pneumococcal carriage.",	no
Antibody response to pneumococcal capsular polysaccharides in children with acute otitis media	yes	yes	not healthy
Antibody response to pneumococcal capsular polysaccharides in children with acute otitis media	duplicate	duplicate
Antibody response to the pneumococcal proteins pneumococcal surface adhesin A and pneumolysin in children with acute otitis media.",	no
Antibody responses against Streptococcus pneumoniae, Haemophilus influenzae and Moraxella catarrhalis in children with acute respiratory infection with or without nasopharyngeal bacterial carriage	yes	yes	not healthy
Anticapsular polysaccharide antibodies and nasopharyngeal colonization with Streptococcus pneumoniae in infant rats	no
Anticapsular serum antibody concentration and protection against pneumococcal colonization among children vaccinated with 7-valent pneumococcal conjugate vaccine.",	yes	yes	other
Antimicrobial Resistance in Pneumococcal Carriage Isolates from Children above 2 Years of Age in Rural Pakistan	no
Antimicrobial Resistance in Pneumococcal Carriage Isolates from Children under 2 Years of Age in Rural Pakistan	duplicate	duplicate
Antimicrobial Resistance in Pneumococcal Carriage Isolates from Children under 2 Years of Age in Rural Pakistan.",	yes	yes	cross-sectional
Antimicrobial susceptibility of Streptococcus pneumoniae from children attending day-care centers in a central Italian city	no
Approximate likelihood-based estimation method of multiple-type pathogen interactions: An application to longitudinal pneumococcal carriage data.",	no
Assessing the efficiency of catch-up campaigns for the introduction of pneumococcal conjugate vaccine: A modelling study based on data from PCV10 introduction in Kilifi, Kenya	duplicate	duplicate
Assessing the efficiency of catch-up campaigns for the introduction of pneumococcal conjugate vaccine: a modelling study based on data from PCV10 introduction in Kilifi, Kenya	duplicate	duplicate
Assessing the efficiency of catch-up campaigns for the introduction of pneumococcal conjugate vaccine: a modelling study based on data from PCV10 introduction in Kilifi, Kenya.",	yes	yes	other
Assessment of an Antibody-in-Lymphocyte Supernatant Assay for the Etiological Diagnosis of Pneumococcal Pneumonia in Children	no
Assessment of Streptococcus pneumoniae pilus islet-1 prevalence in carried and transmitted isolates from mother-infant pairs on the Thailand-Burma border.",	yes	yes	same results
Assessment of the Binax NOW Streptococcus pneumoniae urinary antigen test in children with nasopharyngeal pneumococcal carriage	no
Association between carriage of Streptococcus pneumoniae and Staphylococcus aureus in children	yes	yes	cross-sectional
Association between early bacterial carriage and otitis media in Aboriginal and non-Aboriginal children in a semi-arid area of Western Australia: A cohort study	duplicate	duplicate
Association between early bacterial carriage and otitis media in Aboriginal and non-Aboriginal children in a semi-arid area of Western Australia: a cohort study	duplicate	duplicate
Association between early bacterial carriage and otitis media in Aboriginal and non-Aboriginal children in a semi-arid area of Western Australia: a cohort study.",	no
Association between household air pollution and nasopharyngeal pneumococcal carriage in Malawian infants (MSCAPE): a nested, prospective, observational study	duplicate	duplicate
Association between household air pollution and nasopharyngeal pneumococcal carriage in Malawian infants (MSCAPE): a nested, prospective, observational study	duplicate	duplicate
Association between household air pollution and nasopharyngeal pneumococcal carriage in Malawian infants (MSCAPE): a nested, prospective, observational study	duplicate	duplicate
Association between household air pollution and nasopharyngeal pneumococcal carriage in Malawian infants (MSCAPE): a nested, prospective, observational study.",	yes	yes	include
Association between nasal and nasopharyngeal bacterial colonization in early life and eczema phenotypes	yes	yes	other
Association Between the Decline in Pneumococcal Disease in Unimmunized Adults and Vaccine-Derived Protection Against Colonization in Toddlers and Preschool-Aged Children.",	no
Association of Nonpharmaceutical Interventions during the COVID-19 Pandemic with Invasive Pneumococcal Disease, Pneumococcal Carriage, and Respiratory Viral Infections among Children in France	no
Association of pneumococcal carriage in infants with the risk of carriage among their contacts in Nha Trang, Vietnam: A nested cross-sectional survey	duplicate	duplicate
Association of pneumococcal carriage in infants with the risk of carriage among their contacts in Nha Trang, Vietnam: A nested cross-sectional survey	duplicate	duplicate
Association of pneumococcal carriage in infants with the risk of carriage among their contacts in Nha Trang, Vietnam: A nested cross-sectional survey.",	no
Association of serotype-specific antibody concentrations and functional antibody titers with subsequent pneumococcal carriage in toddlers immunized with a 9-valent pneumococcal conjugate vaccine	no
Associations between ethnicity, social contact, and pneumococcal carriage three years post-PCV10 in Fiji	duplicate	duplicate
Associations between ethnicity, social contact, and pneumococcal carriage three years post-PCV10 in Fiji	duplicate	duplicate
Associations between ethnicity, social contact, and pneumococcal carriage three years post-PCV10 in Fiji	duplicate	duplicate
Associations between ethnicity, social contact, and pneumococcal carriage three years post-PCV10 in Fiji.",	yes	yes	cross-sectional
Associations between nasopharyngeal carriage of Group B Streptococcus and other respiratory pathogens during early infancy	duplicate	duplicate
Associations between nasopharyngeal carriage of Group B Streptococcus and other respiratory pathogens during early infancy	duplicate	duplicate
Associations between nasopharyngeal carriage of Group B Streptococcus and other respiratory pathogens during early infancy.",	yes	yes	cross-sectional
Bacterial colonization of the nasopharynx predicts very early onset and persistence of otitis media in Australian aboriginal infants.",	yes	yes	not healthy
Bacterial density, serotype distribution and antibiotic resistance of pneumococcal strains from the nasopharynx of peruvian children before and after pneumococcal conjugate vaccine 7	yes	yes	other
Bacterial meningitis: The impact of vaccination	no
Bacterial nasopharyngeal carriage following infant immunization with pneumococcal conjugate vaccines according to a 2+1 schedule in children in South Africa: an exploratory analysis of two clinical trials	yes	yes	include
BIGDATA: A Protocol to Create and Extend a 25-Year Clinical Trial and Observational Data Asset to Address Key Knowledge Gaps in Otitis Media and Hearing Loss in Australian Aboriginal and Non-Aboriginal Children	no
Breastfeeding and nasopharyngeal colonization with common respiratory pathogens among children	yes	yes	other
Capsular polysaccharide-protein conjugate vaccines targeting Streptococcus pneumoniae; [Rôle de la vaccination sur les infections invasives à pneumocoque]	yes	yes	other
Capsular serotype and antibiotic resistance of Streptococcus pneumoniae isolates in two Chilean cities	yes	yes	other
Carriage of antibiotic-resistant pneumococci in a cohort of a daycare center	duplicate	duplicate
Carriage of antibiotic-resistant pneumococci in a cohort of a daycare center.",	yes	yes	age
Carriage of antibiotic-resistant Streptococcus pneumoniae in Greek infants and toddlers.",	yes	yes	not healthy
Carriage of gram-negative bacilli in young Brazilian children with community-acquired pneumonia	no
Carriage of Haemophilus influenzae and Streptococcus pneumoniae in healthy Chinese and Vietnamese children in Hong Kong	no
Carriage of Haemophilus influenzae is associated with pneumococcal vaccination in Italian children	no
Carriage of methicillin-resistant Staphylococcus aureus in children in Brazil	no
Carriage of multidrug-resistant Streptococcus pneumoniae and impact of chemoprophylaxis during an outbreak of meningitis at a day care center	no
Carriage of Streptoccoccus pneumoniae 7 years after implementation of vaccination program in a population with very high and long-lasting coverage, Italy	yes	yes	cross-sectional
Carriage of Streptoccoccus pneumoniae in healthy adults aged 60 y or over in a population with very high and long-lasting pneumococcal conjugate vaccine coverage in children: Rationale and perspectives for PCV13 implementation	no
Carriage of streptococcus pneumoniae 3 years after start of vaccination program, the Netherlands	yes	yes	other
Carriage of Streptococcus pneumoniae and other respiratory bacterial pathogens in low and lower-middle income countries: A systematic review and meta-analysis	yes	yes	other
Carriage of Streptococcus pneumoniae in aged adults with influenza-like-illness.",	no
Carriage of Streptococcus pneumoniae in nasopharynx in children with nephrotic syndrome aged 2-5 years in Poland; [Nosicielstwo nosogardłowe Streptococcus pneumoniae u dzieci w wieku 2-5 lat z zespotem nerczycowym w Polsce]	no
Carriage prevalence and serotype distribution of Streptococcus pneumoniae prior to 10-valent pneumococcal vaccine introduction: A population-based cross-sectional study in South Western Uganda, 2014	no
Carriage rates and antimicrobial sensitivity of pneumococci in the upper respiratory tract of children less than ten years old, in a north Indian rural community	duplicate	duplicate
Carriage rates and antimicrobial sensitivity of pneumococci in the upper respiratory tract of children less than ten years old, in a north Indian rural community.",	yes	yes	other
Carrier-Induced Hyporesponsiveness to Pneumococcal Conjugate Vaccines: Unraveling the Influence of Serotypes, Timing, and Previous Vaccine Dose	duplicate	duplicate
Carrier-Induced Hyporesponsiveness to Pneumococcal Conjugate Vaccines: Unraveling the Influence of Serotypes, Timing, and Previous Vaccine Dose.",	no
Change in nasopharyngeal carriage of Streptococcus pneumoniae resulting from antibiotic therapy for acute otitis media in children	yes	yes	not healthy
Change in nasopharyngeal carriage of Streptococcus pneumoniae resulting from antibiotic therapy for acute otitis media in children	duplicate	duplicate
Changes in nasopharyngeal carriage of Streptococcus pneumoniae and Haemophilus influenzae from amoxicillin and cefditoren-pivoxil therapy in children with acute otitis media	yes	yes	not healthy
Changes in nasopharyngeal carriage of Streptococcus pneumoniae, Haemophilus influenzae and Moraxella catarrhalis among healthy children attending a day-care centre before and after official financial support for the 7-valent pneumococcal conjugate vaccine and H. influenzae type b vaccine in Japan	yes	yes	age
Changes in serotype distribution and antibiotic resistance of nasopharyngeal isolates of Streptococcus pneumoniae from children in Korea, after optional use of the 7-valent conjugate vaccine.",	yes	yes	cross-sectional
Changes in Streptococcus pneumoniae serotype distribution in invasive disease and nasopharyngeal carriage after the heptavalent pneumococcal conjugate vaccine introduction in Bogotá, Colombia	yes	yes	cross-sectional
Changes in the serotype distribution among antibiotic resistant carriage Streptococcus pneumoniae isolates in children after the introduction of the extended-valency pneumococcal conjugate vaccine	duplicate	duplicate
Changes in the Serotype Distribution among Antibiotic Resistant Carriage Streptococcus pneumoniae Isolates in Children after the Introduction of the Extended-Valency Pneumococcal Conjugate Vaccine	duplicate	duplicate
Changes in the Serotype Distribution among Antibiotic Resistant Carriage Streptococcus pneumoniae Isolates in Children after the Introduction of the Extended-Valency Pneumococcal Conjugate Vaccine.",	yes	yes	other
Changing Incidence of Invasive Pneumococcal Disease in Infants Less Than 90 Days of Age Before and After Introduction of the 13-Valent Pneumococcal Conjugate Vaccine in Blantyre, Malawi: A 14-Year Hospital Based Surveillance Study.",	yes	yes	other
Changing serotype distribution and resistance patterns among pediatric nasopharyngeal pneumococci collected in Moscow, 2010–2017	yes	yes	age
Characteristics of nasopharyngeal carriage of Streptococcus pneumoniae in children during acute respiratory disease	yes	yes	not healthy
Characteristics of Streptococcus pneumoniae, Haemophilus influenzae, and Moraxella catarrhalis isolated from the nasopharynges of asymptomatic children and molecular analysis of S. pneumoniae and H. influenzae strain replacement in the nasopharynx	yes	yes	age
Characterization of Pneumococcal Colonization Dynamics and Antimicrobial Resistance Using Shotgun Metagenomic Sequencing in Intensively Sampled South African Infants.",	yes	yes	other
Chemoprophylaxis for the prevention of bacterial meningitis	no
Chemoprophylaxis of bacterial meningitis	no
Chlamydia pneumoniae in acute otitis media	no
Climate induces seasonality in pneumococcal transmission	duplicate	duplicate
Climate induces seasonality in pneumococcal transmission.",	no
Clinical characteristics of children with lower respiratory tract infections are dependent on the carriage of specific pathogens in the nasopharynx	yes	yes	not healthy
Clinical studies of pneumococcal vaccines in infants. Ii. efficacy and effect on nasopharyngeal carriage	duplicate	duplicate
Clinical studies of pneumococcal vaccines in infants. II. Efficacy and effect on nasopharyngeal carriage.",	yes	yes	other
Clonal and clinical profile of Streptococcus pneumoniae serotype 19A causing pediatric invasive infections: A 2-year (2007-2009) laboratory-based surveillance in Madrid	no
Clonal expansion of the macrolide resistant ST386 within pneumococcal serotype 6C in France	no
Clonal replacement among 19A Streptococcus pneumoniae in Massachusetts, prior to 13 valent conjugate vaccination	no
Clones of Streptococcus pneumoniae isolated from nasopharyngeal carriage and invasive disease in young children in central Tennessee	no
Co-carriage of Staphylococcus aureus and Streptococcus pneumoniae among children younger than 2 years of age in a rural population in Pakistan	yes	yes	other
Colonisation of Haemophilus influenzae and Streptococcus pneumoniae in the upper respiratory tract of neonates in Papua New Guinea: primary acquisition, duration of carriage, and relationship to carriage in mothers.",	yes	yes	other
Colonization rate of bacteria in the throat of healthy infants.",	yes	yes	other
Colonization with 19F and other pneumococcal conjugate vaccine serotypes in children in St. Louis, Missouri, USA	yes	yes	age
Comparability of antibody response to a booster dose of 7-valent pneumococcal conjugate vaccine in infants primed with either 2 or 3 doses	no
Compared effectiveness of the 7-valent pneumococcal conjugate vaccine in children with the 13-valent vaccine in adults	no
Compared to placebo, long-term antibiotics resolve otitis media with effusion (OME) and prevent acute otitis media with perforation (AOMwiP) in a high-risk population: a randomized controlled trial.",	yes	yes	not healthy
Comparing pneumococcal conjugate vaccine schedules based on 3 and 2 primary doses: Systematic review and meta-analysis	yes	yes	other
Comparing pneumococcal conjugate vaccine schedules based on 3 and 2 primary doses: Systematic review and meta-analysis	duplicate	duplicate
Comparison of Antibiotic Resistance and Serotype Composition of Carriage and Invasive Pneumococci among Bangladeshi Children: Implications for Treatment Policy and Vaccine Formulation	duplicate	duplicate
Comparison of antibiotic resistance and serotype composition of carriage and invasive pneumococci among Bangladeshi children: Implications for treatment policy and vaccine formulation	duplicate	duplicate
Comparison of antibiotic resistance and serotype composition of carriage and invasive pneumococci among Bangladeshi children: implications for treatment policy and vaccine formulation.",	yes	yes	other
Comparison of early effects of pneumococcal conjugate vaccines: PCV7, PCV10 and PCV13 on Streptococcus pneumoniae nasopharyngeal carriage in a population based study; The Palestinian-Israeli Collaborative Research (PICR)	yes	yes	cross-sectional
Comparison of pneumococcal conjugate vaccine (PCV-13) cellular immune responses after primary and booster doses of vaccine	no
Comparison of pneumococcal conjugate vaccine (PCV-13) cellular immune responses after primary and booster doses of vaccine	duplicate	duplicate
Comparison of the prevalence of common bacterial pathogens in the oropharynx and nasopharynx of gambian infants.",	yes	yes	other
Comparison of two-dose priming plus 9-month booster with a standard three-dose priming schedule for a ten-valent pneumococcal conjugate vaccine in Nepalese infants: a randomised, controlled, open-label, non-inferiority trial.",	yes	yes	other
Conjugate pneumococcal vaccines: an overview.",	no
Conjugate vaccines--a breakthrough in vaccine development.",	yes	yes	other
Contribution of vaccines to our understanding of pneumococcal disease.",	no
Cord blood Streptococcus pneumoniae-specific cellular immune responses predict early pneumococcal carriage in high-risk infants in Papua New Guinea.",	yes	yes	other
Could a single dose of pneurnococcal conjugate vaccine in children be effective? Modeling the optimal age of vaccination	yes	yes	other
Cross-sectional health centre and community-based evaluation of the impact of pneumococcal and malaria vaccination on antibiotic prescription and usage, febrile illness and antimicrobial resistance in young children in Malawi: the IVAR study protocol	no
Crowding and other strong predictors of upper respiratory tract carriage of otitis media-related bacteria in Australian aboriginal and non-aboriginal children	yes	yes	cross-sectional
Current Epidemiology and Trends in Invasive Haemophilus influenzae Disease-United States, 2009-2015	no
Decline in pneumococcal nasopharyngeal carriage in children 6–23 months with respiratory illnesses following pneumococcal conjugate vaccine implementation	yes	yes	other
Decline in pneumococcal nasopharyngeal carriage of vaccine serotypes after the introduction of the 13-valent pneumococcal conjugate vaccine in children in Atlanta, Georgia	yes	yes	other
Decrease of invasive pneumococcal infections in children among 8 children's hospitals in the United States after the introduction of the 7-valent pneumococcal conjugate vaccine	no
Demographic profile of healthy children with nasopharyngeal colonisation of Streptococcus pneumoniae: A research paper	yes	yes	other
Density interactions among streptococcus pneumoniae, haemophilus influenzae and staphylococcus aureus in the nasopharynx of young Peruvian children	no
Detection of Streptococcus pneumoniae from Different Types of Nasopharyngeal Swabs in Children	yes	yes	other
Determinants of high residual post-PCV13 pneumococcal vaccine-type carriage in Blantyre, Malawi: A modelling study	yes	yes	other
Development of natural antibodies to pneumococcal surface protein A, pneumococcal surface adhesin a and pneumolysin in Filipino pregnant women and their infants in relation to pneumococcal carriage	duplicate	duplicate
Development of natural antibodies to pneumococcal surface protein A, pneumococcal surface adhesin A and pneumolysin in Filipino pregnant women and their infants in relation to pneumococcal carriage	duplicate	duplicate
Development of natural antibodies to pneumococcal surface protein A, pneumococcal surface adhesin A and pneumolysin in Filipino pregnant women and their infants in relation to pneumococcal carriage.",	yes	yes	include
Diagnosis of invasive pneumococcal disease among children in Kenya with enzyme-linked immunosorbent assay for immunoglobulin G antibodies to pneumococcal surface adhesin A	no
Differences in Bacterial Colonization and Mucosal Responses between High and Low SES Children in Indonesia	yes	yes	other
Differences in nasopharyngeal bacterial flora in children with nonsevere recurrent acute otitis media and chronic otitis media with effusion: Implications for management	duplicate	duplicate
Differences in nasopharyngeal bacterial flora in children with nonsevere recurrent acute otitis media and chronic otitis media with effusion: implications for management	duplicate	duplicate
Differences in nasopharyngeal bacterial flora in children with nonsevere recurrent acute otitis media and chronic otitis media with effusion: implications for management.",	yes	yes	not healthy
Differences in Pneumococcal and Haemophilus influenzae Natural Antibody Development in Papua New Guinean Children in the First Year of Life.",	no
Direct and indirect effect of 10 valent pneumococcal vaccine on nasopharyngeal carriage in children under 2 years of age in Matiari, Pakistan	duplicate	duplicate
Direct and indirect effect of 10 valent pneumococcal vaccine on nasopharyngeal carriage in children under 2 years of age in Matiari, Pakistan	duplicate	duplicate
Direct and indirect effect of 10 valent pneumococcal vaccine on nasopharyngeal carriage in children under 2 years of age in Matiari, Pakistan	duplicate	duplicate
Direct and indirect effect of 10 valent pneumococcal vaccine on nasopharyngeal carriage in children under 2 years of age in Matiari, Pakistan.",	yes	yes	other
Direct and indirect effects of PCV13 on nasopharyngeal carriage of PCV13 unique pneumococcal serotypes in Massachusetts' children	duplicate	duplicate
Direct and indirect effects of the 13-valent pneumococcal conjugate vaccine administered to infants and young children.",	no
Direct Effect of 10-Valent Conjugate Pneumococcal Vaccination on Pneumococcal Carriage in Children Brazil	duplicate	duplicate
Direct effect of 10-valent conjugate pneumococcal vaccination on pneumococcal carriage in children Brazil.",	yes	yes	cross-sectional
Direct effect of the 13-valent pneumococcal conjugate vaccine use on pneumococcal colonization among children in Brazil	no
Distribution of different genes responsible for invasive characteristics, detection of point mutations in capsular gene wchA and biofilm production among the invasive and non-invasive isolates of Streptococcus pneumoniae	no
Distribution of Streptococcus pneumoniae serotypes in nasopharyngeal carriage and in invasive pneumococcal disease in Sao Paulo, Brazil	no
Diversity of pneumococcal surface protein A (PspA) among prevalent clones in Spain	no
Do antibodies to pneumococcal surface adhesin A prevent pneumococcal involvement in acute otitis media?	no
Do antimicrobials increase the carriage rate of penicillin resistant pneumococci in children? Cross sectional prevalence study	no
Does a 10-valent pneumococcal-Haemophilus influenzae protein D conjugate vaccine prevent respiratory exacerbations in children with recurrent protracted bacterial bronchitis, chronic suppurative lung disease and bronchiectasis: Protocol for a randomised controlled trial	no
Does the presence of pneumococcal DNA in middle-ear fluid indicate pneumococcal etiology in acute otitis media?	no
Dose-specific Effectiveness of 7-and 13-Valent Pneumococcal Conjugate Vaccines Against Vaccine-serotype Streptococcus pneumoniae Colonization in Children	no
Drug review - Prevenar®	no
Dynamic of pneumococcal nasopharyngeal carriage in children with acute otitis media following PCV7 introduction in France	no
Dynamic transmission modelling to address intant pneumococcal conjugate vaccine schedule modifications in the UK	no
Dynamics and Determinants of Pneumococcal Antibodies Specific against 13 Vaccine Serotypes in the Pre-Vaccination Era	no
Dynamics and Determinants of Pneumococcal Antibodies Specific against 13 Vaccine Serotypes in the Pre-Vaccination Era.",	yes	yes	other
Dynamics of nasopharyngeal pneumococcal carriage during the course of viral bronchiolitis	no
Dynamics of pneumococcal carriage among day-care center attendees during the transition from the 7-valent to the higher-valent pneumococcal conjugate vaccines in Greece	no
Dynamics of pneumococcal nasopharyngeal carriage in children with nonresponsive acute otitis media treated with two regimens of intramuscular ceftriaxone	no
Dynamics of pneumococcal nasopharyngeal carriage in healthy children attending a day care center in northern Spain. influence of detection techniques on the results	no
Dynamics of pneumococcal nasopharyngeal colonization during the first days of antibiotic treatment in pediatric patients	no
Dynamics of Streptococcus pneumoniae nasopharyngeal carriage with high heptavalent pneumococcal conjugate vaccine coverage in Central Greece	yes	yes	other
Dynamics of Streptococcus pneumoniae nasopharyngeal carriage with high heptavalent pneumococcal conjugate vaccine coverage in Central Greece	duplicate	duplicate
Early acquisition and high nasopharyngeal co-colonisation by Streptococcus pneumoniae and three respiratory pathogens amongst Gambian new-borns and infants.",	yes	yes	include
Early Respiratory Microbiota Composition Determines Bacterial Succession Patterns and Respiratory Health in Children	no
Early-life and contemporaneous nutritional and environmental predictors of antibody response to vaccination in young Gambian adults	no
Effect of 10-valent pneumococcal conjugate vaccine on nasopharyngeal carriage of Streptococcus pneumoniae and Haemophilus influenzae among children in São Paulo, Brazil	no
Effect of 10-valent pneumococcal conjugate vaccine on nasopharyngeal carriage of Streptococcus pneumoniae and Haemophilus influenzae among children in São Paulo, Brazil	duplicate	duplicate
Effect of 10-Valent Pneumococcal Conjugate Vaccine on Streptococcus pneumoniae Nasopharyngeal Carriage among Children Less Than 5 Years Old: 3 Years Post-10-Valent Pneumococcal Conjugate Vaccine Introduction in Mozambique	no
Effect of 7-valent pneumococcal conjugate vaccine on nasopharyngeal carriage with Haemophilus influenzae and Moraxella catarrhalis in a randomized controlled trial	no
Effect of 7-valent pneumococcal conjugate vaccine on nasopharyngeal carriage with Haemophilus influenzae and Moraxella catarrhalis in a randomized controlled trial	duplicate	duplicate
Effect of 7-valent pneumococcal conjugate vaccine on nasopharyngeal carriage with Haemophilus influenzae and Moraxella catarrhalis in a randomized controlled trial	duplicate	duplicate
Effect of age and vaccination with a pneumococcal conjugate vaccine on the density of pneumococcal nasopharyngeal carriage	no
Effect of community-wide conjugate pneumococcal vaccine use in infancy on nasopharyngeal carriage through 3 years of age: A cross-sectional study in a high-risk population	duplicate	duplicate
Effect of community-wide conjugate pneumococcal vaccine use in infancy on nasopharyngeal carriage through 3 years of age: A cross-sectional study in a high-risk population	duplicate	duplicate
Effect of community-wide conjugate pneumococcal vaccine use in infancy on nasopharyngeal carriage through 3 years of age: a cross-sectional study in a high-risk population.",	yes	yes	cross-sectional
Effect of conjugate pneumococcal vaccine followed by polysaccharide pneumococcal vaccine on recurrent acute otitis media: A randomised study	duplicate	duplicate
Effect of conjugate pneumococcal vaccine followed by polysaccharide pneumococcal vaccine on recurrent acute otitis media: a randomised study	duplicate	duplicate
Effect of conjugate pneumococcal vaccine followed by polysaccharide pneumococcal vaccine on recurrent acute otitis media: a randomised study	duplicate	duplicate
Effect of conjugate pneumococcal vaccine followed by polysaccharide pneumococcal vaccine on recurrent acute otitis media: a randomised study.",	yes	yes	not healthy
Effect of different schedules of ten-valent pneumococcal conjugate vaccine on pneumococcal carriage in Vietnamese infants: results from a randomised controlled trial	yes	yes	other
Effect of early carriage of Streptococcus pneumoniae on the development of pneumococcal protein-specific cellular immune responses in infancy.",	no
Effect of early measles vaccine on pneumococcal colonization: A randomized trial from Guinea-Bissau	no
Effect of Haemophilus influenzae type b vaccination without a booster dose on invasive H influenzae type b disease, nasopharyngeal carriage, and population immunity in Kilifi, Kenya: a 15-year regional surveillance study	no
Effect of maternal vitamin D supplementation on nasal pneumococcal acquisition, carriage dynamics and carriage density in infants in Dhaka, Bangladesh.",	yes	yes	other
Effect of Maternally Derived Anti-protein and Anticapsular IgG Antibodies on the Rate of Acquisition of Nasopharyngeal Carriage of Pneumococcus in Newborns	duplicate	duplicate
Effect of Maternally Derived Anti-protein and Anticapsular IgG Antibodies on the Rate of Acquisition of Nasopharyngeal Carriage of Pneumococcus in Newborns.",	no
Effect of pneumococcal conjugate vaccination on nasopharyngeal carriage in children with early onset of acute otitis media-a randomized controlled trial	yes	yes	not healthy
Effect of pneumococcal conjugate vaccine on prevalence of otitis media with effusion among children in Vietnam	duplicate	duplicate
Effect of pneumococcal conjugate vaccine on prevalence of otitis media with effusion among children in Vietnam.",	no
Effect of pneumococcal vaccination on nasopharyngeal carriage of Streptococcus pneumoniae, Haemophilus influenzae, Moraxella catarrhalis, and Staphylococcus aureus in Fijian children	duplicate	duplicate
Effect of pneumococcal vaccination on nasopharyngeal carriage of Streptococcus pneumoniae, Haemophilus influenzae, Moraxella catarrhalis, and Staphylococcus aureus in Fijian children.",	no
Effect of reduced two-dose (1+1) schedule of 10 and 13-valent pneumococcal conjugate vaccines (Synflorix(TM) and Prevenar13(TM))) on nasopharyngeal carriage and serotype-specific immune response in the first two years of life: Results from an open-labelled randomized controlled trial in Indian children.",	yes	yes	include
Effect of reduced two-dose (1+1) schedule of 10 and 13-valent pneumococcal conjugate vaccines (SynflorixTM and Prevenar13TM)) on nasopharyngeal carriage and serotype-specific immune response in the first two years of life: Results from an open-labelled randomized controlled trial in Indian children	duplicate	duplicate
Effect of reduced two-dose (1+1) schedule of 10 and 13-valent pneumococcal conjugate vaccines (SynflorixTM and Prevenar13TM)) on nasopharyngeal carriage and serotype-specific immune response in the first two years of life: Results from an open-labelled randomized controlled trial in Indian children	duplicate	duplicate
Effect of reduced two-dose (1+1) schedule of 10 and 13-valent pneumococcal conjugate vaccines (SynflorixTM and Prevenar13TM)) on nasopharyngeal carriage and serotype-specific immune response in the first two years of life: Results from an open-labelled randomized controlled trial in Indian children	duplicate	duplicate
Effect of Reduced-Dose Schedules With 7-Valent Pneumococcal Conjugate Vaccine on Nasopharyngeal Pneumococcal Carriage in Children A Randomized Controlled Trial	duplicate	duplicate
Effect of reduced-dose schedules with 7-valent pneumococcal conjugate vaccine on nasopharyngeal pneumococcal carriage in children: A randomized controlled trial	duplicate	duplicate
Effect of reduced-dose schedules with 7-valent pneumococcal conjugate vaccine on nasopharyngeal pneumococcal carriage in children: a randomized controlled trial.",	yes	yes	include
Effect of ten-valent pneumococcal conjugate vaccine introduction on pneumococcal carriage in Fiji: results from four annual cross-sectional carriage surveys	duplicate	duplicate
Effect of ten-valent pneumococcal conjugate vaccine introduction on pneumococcal carriage in Fiji: results from four annual cross-sectional carriage surveys	duplicate	duplicate
Effect of ten-valent pneumococcal conjugate vaccine introduction on pneumococcal carriage in Fiji: results from four annual cross-sectional carriage surveys	duplicate	duplicate
Effect of ten-valent pneumococcal conjugate vaccine introduction on pneumococcal carriage in Fiji: results from four annual cross-sectional carriage surveys.",	yes	yes	cross-sectional
Effect of ten-valent pneumococcal conjugate vaccine on invasive pneumococcal disease and nasopharyngeal carriage in Kenya: a longitudinal surveillance study	yes	yes	age
Effect of ten-valent pneumococcal conjugate vaccine on invasive pneumococcal disease and nasopharyngeal carriage in Kenya: a longitudinal surveillance study	duplicate	duplicate
Effect of the 13-valent pneumococcal conjugate vaccine on nasopharyngeal carriage by respiratory pathogens among greenlandic children	yes	yes	other
Effect of the 7-valent pneumococcal conjugate vaccine on nasopharyngeal colonization by Streptococcus pneumoniae in the first 2 years of life.",	yes	yes	include
Effect of the seven-valent conjugate pneumococcal vaccine on carriage and drug resistance of Streptococcus pneumoniae in healthy children attending day-care centers in Lisbon	yes	yes	age
Effect of vaccination on pneumococci isolated from the nasopharynx of healthy children and the middle ear of children with otitis media in Iceland	yes	yes	age
Effect of vaccination with pneumococcal capsular polysaccharides conjugated to Haemophilus influenzae-derived protein D on nasopharyngeal carriage of Streptococcus pneumoniae and H. influenzae in children under 2 years of age	duplicate	duplicate
Effect of vaccination with pneumococcal capsular polysaccharides conjugated to Haemophilus influenzae-derived protein D on nasopharyngeal carriage of Streptococcus pneumoniae and H. influenzae in children under 2 years of age	duplicate	duplicate
Effect of vaccination with pneumococcal capsular polysaccharides conjugated to Haemophilus influenzae-derived protein D on nasopharyngeal carriage of Streptococcus pneumoniae and H. influenzae in children under 2 years of age	duplicate	duplicate
Effect of vaccination with pneumococcal capsular polysaccharides conjugated to Haemophilus influenzae-derived protein D on nasopharyngeal carriage of Streptococcus pneumoniae and H. influenzae in children under 2 years of age.",	yes	yes	other
Effect on nasopharyngeal pneumococcal carriage of replacing PCV7 with PCV13 in the Expanded Programme of Immunization in The Gambia	duplicate	duplicate
Effect on nasopharyngeal pneumococcal carriage of replacing PCV7 with PCV13 in the Expanded Programme of Immunization in The Gambia	duplicate	duplicate
Effect on nasopharyngeal pneumococcal carriage of replacing PCV7 with PCV13 in the Expanded Programme of Immunization in The Gambia	duplicate	duplicate
Effect on nasopharyngeal pneumococcal carriage of replacing PCV7 with PCV13 in the Expanded Programme of Immunization in The Gambia.",	yes	yes	cross-sectional
Effectiveness of an early supplementation scheme of high-dose vitamin A versus standard WHO protocol in Gambian mothers and infants: a randomised controlled trial.",	yes	yes	include
Effectiveness of pneumococcal Haemophilus influenzae protein D conjugate vaccine against pneumonia in children: A cluster-randomised trial.",	no
Effectiveness of the 10-valent pneumococcal nontypeable Haemophilus influenzae protein D-conjugated vaccine (PHiD-CV) against carriage and acute otitis media-a double-blind randomized clinical trial in Finland	duplicate	duplicate
Effectiveness of the 10-Valent Pneumococcal Nontypeable Haemophilus influenzae Protein D-Conjugated Vaccine (PHiD-CV) Against Carriage and Acute Otitis Media-A Double-Blind Randomized Clinical Trial in Finland	duplicate	duplicate
Effectiveness of the 10-Valent Pneumococcal Nontypeable Haemophilus influenzae Protein D-Conjugated Vaccine (PHiD-CV) Against Carriage and Acute Otitis Media-A Double-Blind Randomized Clinical Trial in Finland.",	yes	yes	include
Effects of amoxicillin/clavulanate or azithromycin on nasopharyngeal carriage of Streptococcus pneumoniae and Haemophilus influenzae in children with acute otitis media	no
Effects of cefixime or co-amoxiclav treatment on nasopharyngeal carriage of Streptococcus pneumoniae and Haemophilus influenzae in children with acute otitis media	yes	yes	not healthy
Effects of large dosages of amoxicillin/clavulanate or azithromycin on nasopharyngeal carriage of Streptococcus pneumoniae, Haemophilus influenzae, nonpneumococcal α-hemolytic streptococci, and Staphylococcus aureus in children with acute otitis media	yes	yes	not healthy
Effects of PCV10 and PCV13 on pneumococcal serotype 6C disease, carriage, and antimicrobial resistance	yes	yes	other
Effects of pneumococcal vaccination on tonsillo-pharyngitis and upper respiratory tract flora.",	yes	yes	other
Efficacy against pneumococcal carriage and the immunogenicity of reduced-dose (0 + 1 and 1 + 1) PCV10 and PCV13 schedules in Ho Chi Minh City, Viet Nam: a parallel, single-blind, randomised controlled trial.",	yes	yes	include
Efficacy against pneumococcal carriage and the immunogenicity of reduced-dose (0+1 and 1+1) PCV10 and PCV13 schedules in Ho Chi Minh City, Viet Nam: a parallel, single-blind, randomised controlled trial	duplicate	duplicate
Efficacy of 10-valent pneumococcal non-typeable Haemophilus influenzae protein D conjugate vaccine against acute otitis media and nasopharyngeal carriage in Panamanian children–A randomized controlled trial	yes	yes	not healthy
Efficacy of 13-valent pneumococcal conjugate vaccine (PCV13) versus that of 7-valent PCV (PCV7) against nasopharyngeal colonization of antibiotic-nonsusceptible Streptococcus pneumoniae.",	yes	yes	other
Efficacy of a novel, protein-based pneumococcal vaccine against nasopharyngeal carriage of Streptococcus pneumoniae in infants: A phase 2, randomized, controlled, observer-blind study	duplicate	duplicate
Efficacy of a novel, protein-based pneumococcal vaccine against nasopharyngeal carriage of Streptococcus pneumoniae in infants: A phase 2, randomized, controlled, observer-blind study	duplicate	duplicate
Efficacy of a novel, protein-based pneumococcal vaccine against nasopharyngeal carriage of Streptococcus pneumoniae in infants: A phase 2, randomized, controlled, observer-blind study	duplicate	duplicate
Efficacy of a novel, protein-based pneumococcal vaccine against nasopharyngeal carriage of Streptococcus pneumoniae in infants: A phase 2, randomized, controlled, observer-blind study.",	yes	yes	other
Efficacy of a pneumococcal conjugate vaccine against acute otitis media	yes	yes	not healthy
Efficacy of pneumococcal conjugate vaccines and their effect on carriage and antimicrobial resistance.",	yes	yes	other
Efficacy, safety and immunogenicity of heptavalent pneumococcal conjugate vaccine in children	duplicate	duplicate
Efficacy, safety, and immunogenicity of heptavalent pneumococcal conjugate vaccine in children	no
Emergence of 19A as virulent and multidrug resistant Pneumococcus in Massachusetts following universal immunization of infants with pneumococcal conjugate vaccine.",	yes	yes	cross-sectional
Emergence of antibiotic-resistant non-vaccine serotype pneumococci in nasopharyngeal carriage in children after the use of extended-valency pneumococcal conjugate vaccines in Korea	no
Emergence of serogroup 15 Streptococcus pneumoniae of diverse genetic backgrounds following the introduction of pneumococcal conjugate vaccines in Hong Kong	no
Emerging pneumococcal carriage serotypes in a high-risk population receiving universal 7-valent pneumococcal conjugate vaccine and 23-valent polysaccharide vaccine since 2001.",	yes	yes	age
Epidemiologic evidence for serotype-specific acquired immunity to pneumococcal carriage	no
Epidemiologic studies of Streptococcus pneumoniae in infants: acquisition, carriage, and infection during the first 24 months of life.",	yes	yes	age
Epidemiologic studies of streptococcus pneumoniae in infants: Antibody response to nasopharyngeal carriage of types 3, 19, and 23	duplicate	duplicate
Epidemiologic studies of Streptococcus pneumoniae in infants: antibody response to nasopharyngeal carriage of types 3, 19, and 23.",	yes	yes	other
Epidemiologic studies of Streptococcus pneumoniae in infants. The effects of season and age on pneumococcal acquisition and carriage in the first 24 months of life.",	yes	yes	cross-sectional
EPIDEMIOLOGIC STUDIES OF STREPTOCOCCUS-PNEUMONIAE IN INFANTS - ANTIBODY-RESPONSE TO NASOPHARYNGEAL CARRIAGE OF TYPE-3, TYPE-19, AND TYPE-23	no
Epidemiological characteristics of nasopharyngeal Streptococcus pneumoniae strains among children with pneumonia in Chongqing, China	yes	yes	not healthy
Epidemiological studies of streptococcus pneumoniae in infants: Antibody to types 3, 6, 14, and 23 in the first two years of life	duplicate	duplicate
Epidemiological studies of Streptococcus pneumoniae in infants: antibody to types 3, 6, 14, and 23 in the first two years of life.",	no
Epidemiological studies of Streptococcus pneumoniae in infants: Development of antibody to phosphocholine	duplicate	duplicate
Epidemiological studies of Streptococcus pneumoniae in infants: development of antibody to phosphocholine.",	no
Epidemiology and serotype distribution of Streptococcus pneumoniae carriage among influenza-like illness cases in metropolitan Vientiane, Lao PDR: a community-based cohort study.",	yes	yes	age
Epidemiology of culture-confirmed infections of streptococcus pneumoniae (2012–2015) and nasopharyngeal carriage in children and households in Taiwan (2014–2015)	no
Epidemiology of Nasopharyngeal Carriage by Haemophilus influenzae in Healthy Children: A Study in the Mediterranean Coast Region	no
Epidemiology of nasopharyngeal carriage of Neisseria meningitidis in healthy Dutch children	no
Epidemiology of nasopharyngeal carriage of respiratory bacterial pathogens in children and adults: cross-sectional surveys in a population with high rates of pneumococcal disease	no
Epidemiology of nasopharyngeal carriage of Streptococcus pneumoniae in children < 6 years old in Seville; [Epidemiología de la colonización nasofaríngea por Streptococcus pneumoniae en niños menores de 6 años de la ciudad de Sevilla]	no
Epidemiology of nasopharyngeal colonization by S. pneumoniae in Indian infants in the first 2 years of life.",	yes	yes	include
Epidemiology of nasopharyngeal flora in pediatric acute otitis media, from December 2000 to March 2001; [Épidémiologie de la flore nasopharyngée au cours des otites moyennes aiguës de l'enfant de Décembre 2000 à Mars 2001]	no
Epidemiology of Otitis Media With Otorrhea Among Bangladeshi Children: Baseline Study for Future Assessment of Pneumococcal Conjugate Vaccine Impact	no
Epidemiology of otitis media with spontaneous perforation of the tympanic membrane in young children and association with bacterial nasopharyngeal carriage, recurrences and pneumococcal vaccination in Catalonia, Spain - The prospective hermes study	no
Epidemiology of Streptococcus pneumoniae pharyngeal carriage among healthy Turkish infants and children.",	yes	yes	other
Eradication of nasopharyngeal carriage of penicillin-non-susceptible Streptococcus pneumoniae - Is it possible?	yes	yes	other
Eradication of penicillin-resistant pneumococci in the nasopharynx with antibiotic combinations including rifampicin: Experiences from the South Swedish Pneumococcal Intervention Project	no
Estimated impact of revising the 13-valent pneumococcal conjugate vaccine schedule from 2+1 to 1+1 in England and Wales: A modelling study	yes	yes	other
Estimating rates of carriage acquisition and clearance and competitive ability for pneumococcal serotypes in kenya with a markov transition model	no
Estimating the contribution of different age strata to vaccine serotype pneumococcal transmission in the pre vaccine era: a modelling study.",	yes	yes	other
Etiology of community acquired pneumonia among children in India: prospective, cohort study	no
Etiology of serious infections in young Gambian infants	duplicate	duplicate
Etiology of serious infections in young Gambian infants	duplicate	duplicate
Etiology of serious infections in young Gambian infants.",	yes	yes	not healthy
Étude du portage rhinopharyngé de Streptococcus pneumoniae et de sa sensibilité aux antibiotiques chez les enfants en bonne santé âgés de moins de 2ans dans la région de Marrakech (Maroc)	no
Evaluation of a phased pneumococcal conjugate vaccine introduction in Mongolia using enhanced pneumonia surveillance and community carriage surveys: A study protocol for a prospective observational study and lessons learned	yes	yes	other
Evaluation of different infant vaccination schedules incorporating pneumococcal vaccination (The Vietnam Pneumococcal Project): Protocol of a randomised controlled trial	duplicate	duplicate
Evaluation of different infant vaccination schedules incorporating pneumococcal vaccination (The Vietnam Pneumococcal Project): protocol of a randomised controlled trial	duplicate	duplicate
Evaluation of different infant vaccination schedules incorporating pneumococcal vaccination (The Vietnam Pneumococcal Project): protocol of a randomised controlled trial.",	yes	yes	other
Evaluation of pneumococcal serotyping of nasopharyngeal-carriage isolates by latex agglutination, whole-genome sequencing (PneumoCaT), and DNA microarray in a high-pneumococcal-carriage-prevalence population in Malawi	yes	yes	other
Evaluation of sampling sites for detection of upper respiratory tract carriage of Streptococcus pneumoniae and Haemophilus influenzae among healthy Filipino infants.",	no
Evaluation of the impact of childhood 13-valent pneumococcal conjugate vaccine introduction on adult pneumonia in Ulaanbaatar, Mongolia: study protocol for an observational study	no
Evidence of maternal transfer of antigen-specific antibodies in serum and breast milk to infants at high-risk of S. pneumoniae and H. influenzae disease.",	yes	yes	include
Evidence that pneumococcal serotype replacement in Massachusetts following conjugate vaccination is now complete	no
Evolving microbiology and molecular epidemiology of acute otitis media in the pneumococcal conjugate vaccine era	no
Evolving role of 13-valent pneumococcal conjugate vaccine in clinical practice	yes	yes	other
Examining the relationship between household air pollution and infant microbial nasal carriage in a Ghanaian cohort.",	yes	yes	other
Extended Versus Standard Antibiotic Course Duration in Children <5 Years of Age Hospitalized With Community-acquired Pneumonia in High-risk Settings: Four-week Outcomes of a Multicenter, Double-blind, Parallel, Superiority Randomized Controlled Trial	no
Factors associated with pneumococcal carriage and density in children and adults in Fiji, using four cross-sectional surveys	duplicate	duplicate
Factors associated with pneumococcal carriage and density in children and adults in Fiji, using four cross-sectional surveys	duplicate	duplicate
Factors associated with pneumococcal carriage and density in children and adults in Fiji, using four cross-sectional surveys.",	yes	yes	cross-sectional
Factors associated with pneumococcal carriage and density in infants and young children in Laos PDR	duplicate	duplicate
Factors associated with pneumococcal carriage and density in infants and young children in Laos PDR	duplicate	duplicate
Factors associated with pneumococcal carriage and density in infants and young children in Laos PDR.",	yes	yes	other
Factors associated with pneumococcal carriage in healthy Dutch infants: the generation R study.",	yes	yes	include
Failure to elicit seroresponses to pneumococcal surface proteins (pneumococcal histidine triad D, pneumococcal choline-binding protein A, and serine proteinase precursor A) in children with pneumococcal bacteraemia	no
Field evaluation of culture plus latex sweep serotyping for detection of multiple pneumococcal serotype colonisation in infants and young children.",	yes	yes	other
First report of Streptococcus pneumoniae serotype 6D isolates from invasive infections	no
First report of Streptococcus pneumoniae serotype 6D isolates from invasive infections	duplicate	duplicate
Follow-up of serotype distribution and antimicrobial susceptibility of Streptococcus pneumoniae in child carriage after a PCV13-to-PCV10 vaccine switch in Belgium	yes	yes	other
General health, otitis media, nasopharyngeal carriage and middle ear microbiology in Northern Territory Aboriginal children vaccinated during consecutive periods of 10-valent or 13-valent pneumococcal conjugate vaccines	yes	yes	age
Genetic diversity of PspA types among nasopharyngeal isolates collected during an ongoing surveillance study of children in Brazil.",	no
Genetic relationship between Streptococcus pneumoniae isolates from nasopharyngeal and cerebrospinal fluid of two infants with Pneumococcal Meningitis.",	yes	yes	not healthy
Genome-wide identification of lineage and locus specific variation associated with pneumococcal carriage duration.",	no
Genomic epidemiology of Streptococcus pneumoniae serotype 16F lineages.",	no
Global control of pneumococcal infections by pneumococcal vaccines	yes	yes	other
Grace hunte and shuling liu from emory university rollins school of public health	no
Greater antibody responses to an eleven valent mixed carrier diphtheria- or tetanus-conjugated pneumococcal vaccine in Filipino than in Finnish or Israeli infants	duplicate	duplicate
Greater antibody responses to an eleven valent mixed carrier diphtheria- or tetanus-conjugated pneumococcal vaccine in Filipino than in Finnish or Israeli infants.",	yes	yes	other
Haemophilus influenzae type b infections in Hong Kong	no
Hearing loss in Australian First Nations children at 6-monthly assessments from age 12 to 36 months: Secondary outcomes from randomised controlled trials of novel pneumococcal conjugate vaccine schedules.",	yes	yes	not healthy
Heptavalent pneumococcal vaccine conjugated to outer membrane protein of Neisseria meningitidis serogroup b and nasopharyngeal carriage of Streptococcus pneumoniae in infants	duplicate	duplicate
Heptavalent pneumococcal vaccine conjugated to outer membrane protein of Neisseria meningitidis serogroup b and nasopharyngeal carriage of Streptococcus pneumoniae in infants	duplicate	duplicate
Heptavalent pneumococcal vaccine conjugated to outer membrane protein of Neisseria meningitidis serogroup b and nasopharyngeal carriage of Streptococcus pneumoniae in infants	duplicate	duplicate
Heptavalent pneumococcal vaccine conjugated to outer membrane protein of Neisseria meningitidis serogroup b and nasopharyngeal carriage of Streptococcus pneumoniae in infants.",	yes	yes	include
Herd immunity alters the conditions for performing dose schedule comparisons: an individual-based model of pneumococcal carriage.",	no
High genetic diversity of Staphylococcus aureus strains colonising the nasopharynx of Gambian villagers before widespread use of pneumococcal conjugate vaccines	no
High genetic diversity of Staphylococcus aureus strains colonising the nasopharynx of Gambian villagers before widespread use of pneumococcal conjugate vaccines	duplicate	duplicate
High nasopharyngeal carriage of non-vaccine serotypes in western australian aboriginal people following 10 years of pneumococcal conjugate vaccination	no
High pneumococcal density correlates with more mucosal inflammation and reduced respiratory syncytial virus disease severity in infants	duplicate	duplicate
High pneumococcal density correlates with more mucosal inflammation and reduced respiratory syncytial virus disease severity in infants.",	yes	yes
High prevalence of carriage of antibiotic-resistant Streptococcus pneumoniae in children in Kampala Uganda	yes	yes	other
High prevalence of nasopharyngeal colonization by staphylococcus aureus among children with HIV-1 infection in extreme Southern Brazil	no
High rate of antibiotic resistance among pneumococci carried by healthy children in the eastern part of the Democratic Republic of the Congo	yes	yes	age
High rate of nasopharyngeal carriage of potential pathogens among children in Greenland: Results of a clinical survey of middle-ear disease	yes	yes	not healthy
High rates of transmission of and colonization by Streptococcus pneumoniae and Haemophilus influenzae within a day care center revealed in a longitudinal study	no
High residual carriage of vaccine-serotype Streptococcus pneumoniae after introduction of pneumococcal conjugate vaccine in Malawi	no
Household environmental tobacco smoke exposure in healthy young children in Hong Kong: Prevalence and risk factors.",	no
Identifying an appropriate PCV for use in Senegal, recent insights concerning Streptococcus pneumoniae NP carriage and IPD in Dakar	yes	yes	age
Identifying transmission routes of Streptococcus pneumoniae and sources of acquisitions in high transmission communities.",	no
Immune Response in Infants to the Heptavalent Pneumococcal Conjugate Vaccine against Vaccine-Related Serotypes 6A and 19A	no
Immunizations, neonatal jaundice, and animal-induced injuries.",	no
Immunogenicity and Efficacy of Pneumococcal Conjugate Vaccine (Prevenar13(R)) in Preventing Acquisition of Carriage of Pneumococcal Vaccine Serotypes in Tanzanian Children With HIV/AIDS	yes	yes	not healthy
Immunogenicity and impact on nasopharyngeal carriage of a nonavalent pneumococcal conjugate vaccine	duplicate	duplicate
Immunogenicity and impact on nasopharyngeal carriage of a nonavalent pneumococcal conjugate vaccine	duplicate	duplicate
Immunogenicity and impact on nasopharyngeal carriage of a nonavalent pneumococcal conjugate vaccine.",	yes	yes	other
Immunogenicity and safety of 7-valent pneumococcal conjugate vaccine (PCV7) in children aged 2-5 years in China	yes	yes	age
Immunogenicity and seroefficacy of 10-valent and 13-valent pneumococcal conjugate vaccines: a systematic review and network meta-analysis of individual participant data	yes	yes	other
Immunogenicity and serotype-specific efficacy of a 9-valent pneumococcal conjugate vaccine (PCV-9) determined during an efficacy trial in The Gambia	no
Immunogenicity of a 7-valent pneumococcal conjugate vaccine (PCV7) and impact on carriage in Venezuelan children at risk of invasive pneumococcal diseases	yes	yes	not healthy
Immunogenicity of pneumococcal vaccination of patients with cochlear implants	no
Immunogenicity, efficacy, safety and effectiveness of pneumococcal conjugate vaccines (1998-2006)	yes	yes	other
Immunogenicity, efficacy, safety and effectiveness of pneumococcal conjugate vaccines (1998-2006)	duplicate	duplicate
Immunogenicity, efficacy, safety and effectiveness of pneumococcal conjugate vaccines (1998–2006)	duplicate	duplicate
Immunogenicity, impact on carriage and reactogenicity of 10-valent pneumococcal non-typeable Haemophilus influenzae protein D conjugate vaccine in kenyan children aged 1-4 years: A randomized controlled trial	yes	yes	other
Immunogenicity, Impact on Carriage and Reactogenicity of 10-Valent Pneumococcal Non-Typeable Haemophilus influenzae Protein D Conjugate Vaccine in Kenyan Children Aged 1-4 Years: A Randomized Controlled Trial	duplicate	duplicate
Immunogenicity, otitis media, hearing impairment, and nasopharyngeal carriage 6-months after 13-valent or ten-valent booster pneumococcal conjugate vaccines, stratified by mixed priming schedules: PREVIX_COMBO and PREVIX_BOOST randomised controlled trials	yes	yes	other
Immunogenicity, otitis media, hearing impairment, and nasopharyngeal carriage 6-months after 13-valent or ten-valent booster pneumococcal conjugate vaccines, stratified by mixed priming schedules: PREVIX_COMBO and PREVIX_BOOST randomised controlled trials	duplicate	duplicate
Immunogenicity, Safety and Reactogenicity of a Booster Dose of the 10-Valent Pneumococcal Nontypeable H. influenzae Protein D Conjugate Vaccine Coadministered With DTPa-IPV-Hib in Dutch Children A Randomized Controlled Trial	no
Immunogenicity, safety and reactogenicity of the 10-valent pneumococcal non-typeable Haemophilus influenzae protein D conjugate vaccine (PHiD-CV) when co-administered with the DTPw-HBV/Hib vaccine in Indian infants: a single-blind, randomized, controlled study	no
Immunologic non-inferiority and safety of the investigational pneumococcal non-typeable Haemophilus influenzae protein D-conjugate vaccine (PHiD-CV) 4-dose vial presentation compared to the licensed PHiD-CV 1-dose vial presentation in infants: A phase III randomized study	no
Impact after 10-year use of pneumococcal conjugate vaccine in the Brazilian national immunization program: an updated systematic literature review from 2015 to 2020	yes	yes	other
Impact of 10-valent Pneumococcal Conjugate Vaccine (PCV10) on nasopharyngeal carriage in children 2 years of age: Data from a four-year time series cross-sectional study from Pakistan	yes	yes	cross-sectional
Impact of 10-valent Pneumococcal Conjugate Vaccine (PCV10) on nasopharyngeal carriage in children 2 years of age: Data from a four-year time series cross-sectional study from Pakistan	duplicate	duplicate
Impact of 10-valent Pneumococcal Conjugate Vaccine (PCV10) on nasopharyngeal carriage in children 2 years of age: Data from a four-year time series cross-sectional study from Pakistan	duplicate	duplicate
Impact of 13-Valent Pneumococcal Conjugate Vaccine on Nasopharyngeal Carriage Rates of Streptococcus pneumoniae in a Rural Community in the Dominican Republic	yes	yes	age
Impact of 13-valent pneumococcal conjugate vaccine on pneumococcal nasopharyngeal carriage in children with acute otitis media	yes	yes	not healthy
Impact of antimicrobial exposure and β-lactamase-producing bacteria on salivary β-lactamase activity in infancy	no
Impact of antimicrobial therapy on nasopharyngeal carriage of Streptococcus pneumoniae, Haemophilus influenzae, and Branhamella catarrhalis in children with respiratory tract infections	yes	yes	not healthy
Impact of antimicrobial treatment for acute otitis media on carriage dynamics of penicillin-susceptible and penicillin-nonsusceptible streptococcus pneumoniae	yes	yes	not healthy
Impact of conjugate vaccine on transmission of antimicrobial-resistant Streptococcus pneumoniae among Alaskan children	duplicate	duplicate
Impact of conjugate vaccine on transmission of antimicrobial-resistant Streptococcus pneumoniae among Alaskan children.",	yes	yes	other
Impact of heptavalent pneumococcal conjugate vaccine on nasopharyngeal carriage of penicillin-resistant streptococcus pneumoniae among day-care center attendees in Central Greece	yes	yes	age
Impact of heptavalent pneumococcal conjugate vaccine on nasopharyngeal carriage of penicillin-resistant Streptococcus pneumonide among day-care center attendees in central Greece	duplicate	duplicate
Impact of HIV status and vaccination schedule on bacterial nasopharyngeal carriage following infant immunisation with the pneumococcal non-typeable Haemophilus influenzae protein D conjugate vaccine in South Africa	duplicate	duplicate
Impact of HIV status and vaccination schedule on bacterial nasopharyngeal carriage following infant immunisation with the pneumococcal non-typeable Haemophilus influenzae protein D conjugate vaccine in South Africa	duplicate	duplicate
Impact of HIV status and vaccination schedule on bacterial nasopharyngeal carriage following infant immunisation with the pneumococcal non-typeable Haemophilus influenzae protein D conjugate vaccine in South Africa	duplicate	duplicate
Impact of HIV status and vaccination schedule on bacterial nasopharyngeal carriage following infant immunisation with the pneumococcal non-typeable Haemophilus influenzae protein D conjugate vaccine in South Africa.",	no
Impact of intermittent preventive treatment in pregnancy with azithromycin-containing regimens on maternal nasopharyngeal carriage and antibiotic sensitivity of Streptococcus pneumoniae, Haemophilus influenzae, and Staphylococcus aureus: a cross-sectional survey at delivery.",	no
Impact of intermittent preventive treatment in pregnancy with azithromycin-containing regimens on maternal nasopharyngeal carriage and antibiotic sensitivity of Streptococcus pneumoniae, Haemophilus influenzae, and Staphylococcus aureus: A cross-sectional survey at delivery	duplicate	duplicate
Impact of mass administration of azithromycin as a preventive treatment on the prevalence and resistance of nasopharyngeal carriage of Staphylococcus aureus	no
Impact of PCV7 vaccination on nasopharyngeal carriage and antimicrobial resistance among children in Turkey	yes	yes	other
Impact of pneumococcal conjugate universal routine vaccination on pneumococcal disease in Italian children	no
Impact of pneumococcal conjugate vaccination on pneumococcal nasopharyngeal carriage in the Gambia: Population-based cross-sectional surveys	no
Impact of pneumococcal conjugate vaccine administration in pediatric older age groups in low and middle income countries: A systematic review	yes	yes	other
Impact of pneumococcal conjugate vaccine and of reduction of antibiotic use on nasopharyngeal carriage of nonsusceptible pneumococci in children with acute otitis media	yes	yes	not healthy
Impact of pneumococcal vaccination in the nasopharyngeal carriage of streptococcus pneumoniae in healthy children of the murcia region in Spain	yes	yes	cross-sectional
Impact of Pneumococcal Vaccination on Nasopharyngeal Carriage of Streptococcus pneumoniae and Microbiota Profiles in Preschool Children in South East Poland	yes	yes	other
Impact of recent antibiotics on nasopharyngeal carriage and lower airway infection in Indigenous Australian children with non-cystic fibrosis bronchiectasis	no
Impact of the 10-valent pneumococcal non-typeable Haemophilus influenzae Protein D conjugate vaccine (PHiD-CV) on bacterial nasopharyngeal carriage	yes	yes	age
Impact of the 10-valent pneumococcal non-typeable Haemophilus influenzae Protein D conjugate vaccine (PHiD-CV) on bacterial nasopharyngeal carriage	duplicate	duplicate
Impact of the 13-valent pneumococcal conjugate vaccine on nasopharyngeal carriage of Streptococcus pneumoniae among children attending group daycare in Southeastern France	yes	yes	cross-sectional
Impact of the 13-valent pneumococcal conjugate vaccine on pneumococcal carriage among American Indians	yes	yes	age
Impact of the conjugate pneumococcal vaccine in Arkansas	no
Impact of thirteen-valent pneumococcal conjugate vaccine on nasopharyngeal carriage in healthy children under 24 months in Okinawa, Japan	duplicate	duplicate
Impact of thirteen-valent pneumococcal conjugate vaccine on nasopharyngeal carriage in healthy children under 24 months in Okinawa, Japan	duplicate	duplicate
Impact of thirteen-valent pneumococcal conjugate vaccine on nasopharyngeal carriage in healthy children under 24 months in Okinawa, Japan	yes	yes	age
Impact of thirteen-valent pneumococcal conjugate vaccine on nasopharyngeal carriage in healthy children under 24 months in Okinawa, Japan.",	yes	yes	cross-sectional
Impact of vaccines on Staphylococcus aureus colonization: A systematic review and meta-analysis	yes	yes	other
Impact of vaccines on Staphylococcus aureus colonization: A systematic review and meta-analysis	duplicate	duplicate
Impact of vaccines on Staphylococcus aureus colonization: A systematic review and meta-analysis	duplicate	duplicate
Impaired Innate and Adaptive Immunity to Streptococcus pneumoniae and Its Effect on Colonization in an Infant Mouse Model	duplicate	duplicate
Impaired innate and adaptive immunity to Streptococcus pneumoniae and its effect on colonization in an infant mouse model.",	no
Impaired serotype-specific immune function following pneumococcal vaccination in infants with prior carriage	duplicate	duplicate
Impaired serotype-specific immune function following pneumococcal vaccination in infants with prior carriage	duplicate	duplicate
Impaired serotype-specific immune function following pneumococcal vaccination in infants with prior carriage.",	yes	yes	other
Inappropriate treatment of community-acquired pneumonia among children under five years of age in Tanzania	no
Increase in serotype 19A prevalence and amoxicillin non-susceptibility among paediatric Streptococcus pneumoniae isolates from middle ear fluid in a passive laboratory-based surveillance in Spain, 1997-2009	no
Increase in the nasopharyngeal carriage of non-vaccine serogroup 15 Streptococcus pneumoniae after introduction of children pneumococcal conjugate vaccination in Hong Kong	yes	yes	age
Increased carriage of resistant non-pneumococcal α-hemolytic streptococci after antibiotic therapy	no
Increased nasopharyngeal carriage of serotypes 6A, 6C, and 6D Streptococcus pneumoniae after introduction of childhood pneumococcal vaccination in Hong Kong	duplicate	duplicate
Increased nasopharyngeal carriage of serotypes 6A, 6C, and 6D Streptococcus pneumoniae after introduction of childhood pneumococcal vaccination in Hong Kong	duplicate	duplicate
Increased nasopharyngeal carriage of serotypes 6A, 6C, and 6D Streptococcus pneumoniae after introduction of childhood pneumococcal vaccination in Hong Kong	duplicate	duplicate
Increased nasopharyngeal carriage of serotypes 6A, 6C, and 6D Streptococcus pneumoniae after introduction of childhood pneumococcal vaccination in Hong Kong.",	yes	yes	age
Increased protection against pneumococcal disease by mucosal administration of conjugate vaccine plus interleukin-12.",	no
Indirect Effect of 7-Valent Pneumococcal Conjugate Vaccine on Pneumococcal Carriage in Newborns in Rural Gambia: A Randomised Controlled Trial	duplicate	duplicate
Indirect effect of 7-valent pneumococcal conjugate vaccine on pneumococcal carriage in newborns in rural Gambia: a randomised controlled trial.",	yes	yes	other
Indirect effects of 13-valent pneumococcal conjugate vaccine on pneumococcal carriage in children hospitalised with acute respiratory infection despite heterogeneous vaccine coverage: An observational study in Lao People's Democratic Republic	yes	yes	not healthy
Indirect effects of childhood pneumococcal vaccination on pneumococcal carriage among adults and older children in Australian Aboriginal communities	no
Individual risk factors associated with nasopharyngeal colonization with Streptococcus pneumoniae and Haemophilus influenzae: A Japanese birth cohort study	yes	yes	include
Indoor air pollution and tobacco smoke exposure: Impact on nasopharyngeal bacterial carriage in mothers and infants in an african birth cohort study	yes	yes	include
Indoor air pollution and tobacco smoke exposure: impact on nasopharyngeal bacterial carriage in mothers and infants in an African birth cohort study	duplicate	duplicate
Ineffectiveness for infants of immunization of mothers with pneumococcal capsular polysaccharide vaccine during pregnancy.",	yes	yes	include
Infant Pneumococcal Carriage During Influenza, RSV, and hMPV Respiratory Illness Within a Maternal Influenza Immunization Trial.",	no
Infant Pneumococcal Carriage in Belgium Not Affected by COVID-19 Containment Measures	no
Influence of age, social patterns and nasopharyngeal carriage on antibodies to three conserved pneumococcal surface proteins (PhtD, PcpA and PrtA) in healthy young children	yes	yes	cross-sectional
Influence of age, social patterns and nasopharyngeal carriage on antibodies to three conserved pneumococcal surface proteins (PhtD, PcpA and PrtA) in healthy young children	duplicate	duplicate
Influence of child care on nasopharyngeal carriage of Streptococcus pneumoniae and Haemophilus influenzae	yes	yes	cross-sectional
Influence of the pneumococcal conjugate vaccines on the temporal variation of pneumococcal carriage and the nasal microbiota in healthy infants: a longitudinal analysis of a case-control study.",	yes	yes	other
Interaction of the heptavalent pneumococcal conjugate vaccine and the use of individual antibiotics among children on nasopharyngeal colonization with erythromycin-resistant Streptococcus pneumoniae	yes	yes	other
Interchangeability, immunogenicity and safety of a combined 10-valent pneumococcal Haemophilus influenzae protein D conjugate vaccine (Synflorix) and 13-valent-PCV (Prevenar13) schedule at 1-2-4-6 months: PREVIX_COMBO, a 3-arm randomised controlled trial	no
Invasive disease due to multiply resistant Streptococcus pneumoniae in a Houston, Tex, day-care center.",	yes	yes	other
Invasive disease potential of Streptococcus pneumoniae serotypes before and after 10-valent pneumococcal conjugate vaccine introduction in a rural area, southern Mozambique	yes	yes	cross-sectional
Invasive pneumococcal disease among infants before and after introduction of pneumococcal conjugate vaccine.",	yes	yes	other
Invasive pneumococcal disease in England and Wales: Vaccination implications	duplicate	duplicate
Invasive pneumococcal disease in England and Wales: What is the true burden and what is the potential for prevention using 7 valent pneumococcal conjugate vaccine?	no
Invasive pneumococcal disease in England and Wales: what is the true burden and what is the potential for prevention using 7 valent pneumococcal conjugate vaccine?	duplicate	duplicate
Invasive pneumococcal disease in England and Wales: what is the true burden and what is the potential for prevention using 7 valent pneumococcal conjugate vaccine?",	yes	yes	not healthy
Invasive Pneumococcal Disease in Infants Younger Than 90 Days Before and After Introduction of PCV7	yes	yes	other
Kinetics of antibodies against pneumococcal proteins and their relationship to nasopharyngeal carriage in the first two months of life	duplicate	duplicate
Kinetics of antibodies against pneumococcal proteins and their relationship to nasopharyngeal carriage in the first two months of life.",	no
Lack of association between the nasopharyngeal carriage of Streptococcus pneumoniae and Staphylococcus aureus in HIV-1-infected South African children	yes	yes	not healthy
Lack of effectiveness of 13-valent pneumococcal conjugate vaccination against pneumococcal carriage density in Papua New Guinean infants.	yes	yes	include
Lack of utility of serotyping multiple colonies for detection of simultaneous nasopharyngeal carriage of different pneumococcal serotypes	no
Levels of pneumococcal conjugate vaccine coverage and indirect protection against invasive pneumococcal disease and pneumonia hospitalisations in Australia: An observational study	no
Limited impact of neonatal or early infant schedules of 7-valent pneumococcal conjugate vaccination on nasopharyngeal carriage of Streptococcus pneumoniae in Papua New Guinean children: A randomized controlled trial	yes	yes	include
Limited impact of neonatal or early infant schedules of 7-valent pneumococcal conjugate vaccination on nasopharyngeal carriage of Streptococcus pneumoniae in Papua New Guinean children: A randomized controlled trial	duplicate	duplicate
Long-term Azithromycin in Children With Bronchiectasis Unrelated to Cystic Fibrosis: Treatment Effects Over Time	no
Long-term effect of 10-valent pneumococcal conjugate vaccine on nasopharyngeal carriage of Streptococcus pneumoniae in children in Brazil	yes	yes	other
Long-term effects of pneumococcal conjugate vaccine on nasopharyngeal carriage of S. pneumoniae, S. aureus, H. influenzae and M. catarrhalis	yes	yes	cross-sectional
Long-term Impact of Oral Azithromycin Taken by Gambian Women During Labor on Prevalence and Antibiotic Susceptibility of Streptococcus pneumoniae and Staphylococcus aureus in Their Infants: Follow-up of a Randomized Clinical Trial	duplicate	duplicate
Long-term Impact of Oral Azithromycin Taken by Gambian Women During Labor on Prevalence and Antibiotic Susceptibility of Streptococcus pneumoniae and Staphylococcus aureus in Their Infants: Follow-up of a Randomized Clinical Trial.",	yes	yes	other
Long-term impact of pneumococcal polysaccharide vaccination on nasopharyngeal carriage in children previously vaccinated with various pneumococcal conjugate vaccine regimes	yes	yes	other
Longitudinal changes in the nasopharyngeal resistome of South African infants using shotgun metagenomic sequencing.",	yes	yes	other
Longitudinal characterization of nasopharyngeal colonization with Streptococcus pneumoniae in a South African birth cohort post 13-valent pneumococcal conjugate vaccine implementation.",	yes	yes	include
Longitudinal Colonization With Streptococcus pneumoniae During the First Year of Life in a Healthy Newborn Cohort	yes	yes	include
Longitudinal investigation of nasopharyngeal pneumococcal carriage in early childhood: The PATCH birth cohort study.",	yes	yes	include
Longitudinal investigation of pathogenic bacterial colonization in early childhood: Emphasis on the determinants of Moraxella catarrhalis colonization.",	no
Longitudinal Nasopharyngeal Carriage and Antibiotic Resistance of Respiratory Bacteria in Indigenous Australian and Alaska Native Children with Bronchiectasis	no
Lower immunoglobulin G antibody responses to pneumococcal conjugate vaccination at the age of 2 years after previous nasopharyngeal carriage of streptococcus pneumoniae	yes	yes	other
Macrolide resistance determinants among Streptococcus pneumoniae isolates from carriers in Central Greece	yes	yes	cross-sectional
Mass administration of azithromycin and Streptococcus pneumoniae carriage: Cross-sectional surveys in the Gambia; [Administration massive d'azithromycine et portage du Streptococcus pneumoniae: Études transversales en Gambie]	yes	yes	other
Mass distribution of azithromycin for trachoma control is associated with increased risk of azithromycin-resistant streptococcus pneumoniae carriage in young children 6 months after treatment	yes	yes	not healthy
Mass drug administration with azithromycin for trachoma elimination and the population structure of Streptococcus pneumoniae in the nasopharynx	no
Maternal and neonatal pneumococcal vaccination - where are we now?	duplicate	duplicate
Maternal and neonatal pneumococcal vaccination - where are we now?	duplicate	duplicate
Maternal and neonatal pneumococcal vaccination - where are we now?",	yes	yes	other
Maternal antibodies to pneumolysin but not to pneumococcal surface protein a delay early pneumococcal carriage in high-risk Papua New Guinean infants	duplicate	duplicate
Maternal Antibodies to Pneumolysin but Not to Pneumococcal Surface Protein A Delay Early Pneumococcal Carriage in High-Risk Papua New Guinean Infants	duplicate	duplicate
Maternal antibodies to pneumolysin but not to pneumococcal surface protein A delay early pneumococcal carriage in high-risk Papua New Guinean infants.",	yes	yes	other
Maternal pneumococcal nasopharyngeal carriage and risk factors for neonatal carriage after the introduction of pneumococcal conjugate vaccines in The Gambia	yes	yes	include
Maternal pneumococcal nasopharyngeal carriage and risk factors for neonatal carriage after the introduction of pneumococcal conjugate vaccines in The Gambia	duplicate	duplicate
Maternal vitamin D supplementation during pregnancy and lactation to prevent acute respiratory infections in infancy in Dhaka, Bangladesh (MDARI trial): protocol for a prospective cohort study nested within a randomized controlled trial.",	no
Measurement of pneumococcal IgG antibody, carriage and infection with Streptococcus pneumoniae in children under five years of age with acute respiratory infection in Niger	yes	yes	not healthy
Measurement of pneumococcal IgG antibody, carriage and infection with Streptococcus pneumoniae in children under five years of age with acute respiratory infection in Niger	duplicate	duplicate
Methods for a systematic review of pneumococcal conjugate vaccine dosing schedules	no
Methods for estimating the direct and indirect effect of 10 valent pneumococcal vaccine on nasopharyngeal carriage in children under 2 years in Matiari, Pakistan	no
Methods for estimating the direct and indirect effect of 10 valent pneumococcal vaccine on nasopharyngeal carriage in children under 2 years in Matiari, Pakistan	duplicate	duplicate
Microarray-based identification of htrA, a Streptococcus pneumoniae gene that is regulated by the CiaRH two-component system and contributes to nasopharyngeal colonization	no
Microbial profiling does not differentiate between childhood recurrent acute otitis media and chronic otitis media with effusion	no
Middle ear pressure in preschool age children: Influence of respiratory illness, season, and picornavirus or bacteria in the nasopharynx	no
Migration of persons between households in rural Alaska: Considerations for study design	no
Modelling multi-type transmission of pneumococcal carriage in Bangladeshi families	duplicate	duplicate
Modelling multi-type transmission of pneumococcal carriage in Bangladeshi families	duplicate	duplicate
Modelling multi-type transmission of pneumococcal carriage in Bangladeshi families.",	no
Modelling of endemic carriage of Haemophilus influenzae in Aboriginal infants in Northern Australia	yes	yes	other
Molecular characterisation of pneumococcal serotype 16F: Established predominant carriage and otitis media serotype in the 7vPCV era.",	no
Molecular epidemiology of nonencapsulated Streptococcus pneumoniae among Japanese children with acute otitis media	yes	yes	not healthy
Molecular epidemiology of pneumococcal carriage among children with upper respiratory tract infections in Hanoi, Vietnam	yes	yes	other
Molecular surveillance of nasopharyngeal carriage of Streptococcus pneumoniae in children vaccinated with conjugated polysaccharide pneumococcal vaccines	duplicate	duplicate
Molecular surveillance of nasopharyngeal carriage of Streptococcus pneumoniae in children vaccinated with conjugated polysaccharide pneumococcal vaccines	duplicate	duplicate
Molecular surveillance of nasopharyngeal carriage of Streptococcus pneumoniae in children vaccinated with conjugated polysaccharide pneumococcal vaccines.",	yes	yes	other
Molecular surveillance on Streptococcus pneumoniae carriage in non-elderly adults; little evidence for pneumococcal circulation independent from the reservoir in children.",	no
Molecular typing, antibiotic susceptibility, and biofilm production in nonencapsulated Streptococcus pneumoniae isolated from children in Japan	no
Mother-infant vaccination with pneumococcal polysaccharide vaccine: Persistence of maternal antibodies and responses of infants to vaccination	no
Mucosal immune responses to capsular pneumococcal polysaccharides in immunized preschool children and controls with similar nasal pneumococcal colonization rates	no
Mucosal immune responses to capsular pneumococcal polysaccharides in immunized preschool children and controls with similar nasal pneumococcal colonization rates."	no
Mucosal vaccination against encapsulated respiratory bacteria--new potentials for conjugate vaccines?",	yes	yes	other
Multi-serotype pneumococcal nasopharyngeal carriage prevalence in vaccine naive nepalese children, assessed using molecular serotyping	duplicate	duplicate
Multi-serotype pneumococcal nasopharyngeal carriage prevalence in vaccine naive Nepalese children, assessed using molecular serotyping.",	yes	yes	cross-sectional
N9/251 – Pneumococcal nasopharyngeal carriage in newborns and very young infants in Indonesia, and a possible source of acquisition	no
Nasal and hand carriage of Streptococcus pneumoniae in children and mothers in the Tari Basin of Papua New Guinea.",	yes	yes	other
Nasopharyngeal bacterial carriage in young children in Greenland: A population at high risk of respiratory infections	yes	yes	cross-sectional
Nasopharyngeal carriage and antibiotic susceptibility patterns of streptococcus pneumoniae, haemophilus influenzae, moraxella catarrhalis and staphylococcus aureus among urban Ugandan children post-PCV10 introduction: a cross-sectional study	yes	yes	other
Nasopharyngeal carriage and antimicrobial resistance in isolates of Streptococcus pneumoniae and Haemophilus influenzae type B in children under 5 years of age in Botswana	yes	yes	other
Nasopharyngeal carriage and macrolide resistance in Indigenous children with bronchiectasis randomized to long-term azithromycin or placebo	yes	yes	not healthy
Nasopharyngeal Carriage in Children After the Introduction of Generalized Infant Pneumococcal Conjugate Vaccine Immunization in Germany	yes	yes	include
Nasopharyngeal Carriage in Children After the Introduction of Generalized Infant Pneumococcal Conjugate Vaccine Immunization in Germany	duplicate	duplicate
Nasopharyngeal carriage of anaerobes during health and acute otitis media by two years of age	yes	yes	not healthy
Nasopharyngeal carriage of antibiotic-resistant pneumococci by children in group day care	yes	yes	other
Nasopharyngeal carriage of antimicrobial-resistant pneumococci in an intensively sampled South African Birth Cohort	yes	yes	cross-sectional
Nasopharyngeal carriage of children 6 to 60 months during the implementation of the 13-valent pneumococcal conjugate vaccine; [Portage rhinopharyngé d'enfants âgés de six à 60 mois durant l'implémentation du vaccin pneumococcique conjugué 13-valent]	yes	yes	other
Nasopharyngeal carriage of community-acquired, antibiotic-resistant Streptococcus pneumoniae in a Zambian paediatric population	duplicate	duplicate
Nasopharyngeal carriage of community-acquired, antibiotic-resistant Streptococcus pneumoniae in a Zambian paediatric population	duplicate	duplicate
Nasopharyngeal carriage of community-acquired, antibiotic-resistant Streptococcus pneumoniae in a Zambian paediatric population.",	yes	yes	age
Nasopharyngeal carriage of drug-resistant Streptococcus pneumoniae among children in Oman	no
Nasopharyngeal carriage of drug-resistant Streptococcus pneumoniae in children with acute otitis media evaluated by polymerase chain reaction-based genotyping of penicillin-binding proteins	no
Nasopharyngeal carriage of individual Streptococcus pneumoniae serotypes during pediatric radiologically confirmed community acquired pneumonia following PCV7 introduction in Switzerland	yes	yes	not healthy
Nasopharyngeal Carriage of Invasive Pneumococcal Serotypes during Childhood Community-Acquired Alveolar Pneumonia Is Associated with Specific Clinical Presentation	no
Nasopharyngeal carriage of multidrug-resistant Streptococcus pneumoniae in institutionalized HIV infected and HIV-negative children in Northeastern Romania	duplicate	duplicate
Nasopharyngeal carriage of multidrug-resistant Streptococcus pneumoniae in institutionalized HIV-infected and HIV-negative children in northeastern Romania	duplicate	duplicate
Nasopharyngeal carriage of multidrug-resistant Streptococcus pneumoniae in institutionalized HIV-infected and HIV-negative children in northeastern Romania.",	yes	yes	age
Nasopharyngeal carriage of otitis media pathogens in infants receiving 10-valent non-typeable Haemophilus influenzae protein D conjugate vaccine (PHiD-CV10), 13-valent pneumococcal conjugate vaccine (PCV13) or a mixed primary schedule of both vaccines: A randomised controlled trial.",	yes	yes	not healthy
Nasopharyngeal carriage of otitis media pathogens in infants receiving 10-valent non-typeable Haemophilus influenzae protein D conjugate vaccine (PHiD-CV10), 13-valent pneumococcal conjugate vaccine (PCV13) or a mixed primary schedule of both vaccines: A randomised controlled trial	duplicate	duplicate
Nasopharyngeal carriage of otitis media pathogens in infants receiving 10-valent non-typeable Haemophilus influenzae protein D conjugate vaccine (PHiD-CV10), 13-valent pneumococcal conjugate vaccine (PCV13) or a mixed primary schedule of both vaccines: A randomised controlled trial	duplicate	duplicate
Nasopharyngeal carriage of otitis media pathogens in infants receiving 10-valent non-typeable Haemophilus influenzae protein D conjugate vaccine (PHiD-CV10), 13-valent pneumococcal conjugate vaccine (PCV13) or a mixed primary schedule of both vaccines: A randomised controlled trial	duplicate	duplicate
Nasopharyngeal carriage of penicillin-resistant streptococcus pneumoniae in children with sickle cell disease	no
Nasopharyngeal carriage of penicillin-resistant Streptococcus pneumoniae in healthy children	no
Nasopharyngeal carriage of penicillin-resistant Streptococcus pneumoniae in healthy children	duplicate	duplicate
Nasopharyngeal carriage of pneumococcal serotypes in healthy pre-school aged children after 7-valent pneumococcal vaccine; [Serotipos de neumococo en nasofaringe de niños preescolares sanos tras la vacunación antineumocócica conjugada heptavalente]	no
Nasopharyngeal carriage of pneumococci in children with sickle cell disease	no
Nasopharyngeal carriage of pneumococci in Gambian children and in their families	yes	yes	cross-sectional
Nasopharyngeal Carriage of Pneumococcus in Children in England up to 10 Years After 13-Valent Pneumococcal Conjugate Vaccine Introduction: Persistence of Serotypes 3 and 19A and Emergence of 7C	no
Nasopharyngeal carriage of potential bacterial pathogens related to day care attendance, with special reference to the molecular epidemiology of Haemophilus influenzae	no
Nasopharyngeal carriage of potential pathogenic bacteria in healthy children living in İstanbul; [İstanbul’da yaşayan sağlıklı çocuklarda potansiyel patojen bakterilerin nazofarengeal taşıyıcılığın araştırılması]	no
Nasopharyngeal carriage of resistant pneumococci in day-care centers in the Alpes-Maritimes region of France; [Portage nasopharynge de pneumocoques resistants dans les creches des Alpes-Maritimes]	yes	yes	other
Nasopharyngeal carriage of resistant pneumococci in young South Indian infants	duplicate	duplicate
Nasopharyngeal carriage of resistant pneumococci in young South Indian infants	duplicate	duplicate
Nasopharyngeal carriage of resistant pneumococci in young South Indian infants.",	yes	yes	same results
Nasopharyngeal carriage of respiratory pathogens in children undergoing pressure equalization tube placement in the era of pneumococcal protein conjugate vaccine use	no
Nasopharyngeal carriage of respiratory pathogens in Warao Amerindians: significant relationship with stunting	yes	yes	other
Nasopharyngeal carriage of S-pneumoniae among young children in rural Nepal	duplicate	duplicate
Nasopharyngeal carriage of S. pneumoniae among young children in rural Nepal	yes	yes	other
Nasopharyngeal carriage of Streptococcus pneumonia in pneumonia-prone age groups in Semarang, Java Island, Indonesia	yes	yes	other
Nasopharyngeal carriage of Streptococcus pneumoniae	no
Nasopharyngeal carriage of Streptococcus pneumoniae among children <5 years of age in Indonesia prior to pneumococcal conjugate vaccine introduction	yes	yes	other
Nasopharyngeal carriage of Streptococcus pneumoniae among children in an urban setting in Brazil prior to PCV10 introduction	duplicate	duplicate
Nasopharyngeal carriage of Streptococcus pneumoniae among children in an urban setting in Brazil prior to PCV10 introduction	duplicate	duplicate
Nasopharyngeal carriage of Streptococcus pneumoniae among children in an urban setting in Brazil prior to PCV10 introduction	duplicate	duplicate
Nasopharyngeal carriage of Streptococcus pneumoniae among children in an urban setting in Brazil prior to PCV10 introduction.",	yes	yes	cross-sectional
Nasopharyngeal carriage of Streptococcus pneumoniae among healthy children in Kassena-Nankana districts of Northern Ghana	yes	yes	cross-sectional
Nasopharyngeal carriage of Streptococcus pneumoniae among HIV-infected and – uninfected children <5 years of age before introduction of pneumococcal conjugate vaccine in Mozambique	yes	yes	not healthy
Nasopharyngeal Carriage of Streptococcus pneumoniae among Young Children in Haiti before Pneumococcal Conjugate Vaccine Introduction	yes	yes	other
Nasopharyngeal carriage of streptococcus pneumoniae and associated factors among children in Southwest Ethiopia	yes	yes	other
Nasopharyngeal carriage of Streptococcus pneumoniae and Haemophilus influenzae, and antibiotic susceptibilities in children attending day-care centers; [Etude du portage nasopharynge de Streptococcus pneumoniae et d'Haemophilus influenzae et de leur sensibilite aux antibiotiques chez des enfants frequentant des creches collectives]	no
Nasopharyngeal carriage of Streptococcus pneumoniae and other bacteria in the 7th year after implementation of the pneumococcal conjugate vaccine in the Netherlands	no
Nasopharyngeal carriage of Streptococcus pneumoniae and other bacteria in the 7th year after implementation of the pneumococcal conjugate vaccine in the Netherlands	duplicate	duplicate
Nasopharyngeal carriage of Streptococcus pneumoniae at the completion of successful antibiotic treatment of acute otitis media predisposes to early clinical recurrence	no
Nasopharyngeal carriage of Streptococcus pneumoniae in children under 5 years of age before introduction of pneumococcal vaccine (PCV10) in urban and rural districts in Pakistan	duplicate	duplicate
Nasopharyngeal carriage of Streptococcus pneumoniae in children under 5 years of age before introduction of pneumococcal vaccine (PCV10) in urban and rural districts in Pakistan	duplicate	duplicate
Nasopharyngeal carriage of Streptococcus pneumoniae in children under 5 years of age before introduction of pneumococcal vaccine (PCV10) in urban and rural districts in Pakistan.",	yes	yes	other
Nasopharyngeal carriage of Streptococcus pneumoniae in Finnish children younger than 2 years old	yes	yes	include
Nasopharyngeal carriage of streptococcus pneumoniae in gambian children who participated in a 9-valent pneumococcal conjugate vaccine trial and in their younger siblings	yes	yes	include
Nasopharyngeal carriage of Streptococcus pneumoniae in Gambian infants: A longitudinal study	duplicate	duplicate
Nasopharyngeal carriage of Streptococcus pneumoniae in Gambian infants: a longitudinal study.",	yes	yes	include
Nasopharyngeal carriage of Streptococcus pneumoniae in Gambian infants:: A longitudinal study	duplicate	duplicate
Nasopharyngeal carriage of Streptococcus pneumoniae in Gambian villagers	duplicate	duplicate
Nasopharyngeal carriage of Streptococcus pneumoniae in Gambian villagers	duplicate	duplicate
Nasopharyngeal carriage of Streptococcus pneumoniae in Gambian villagers.",	yes	yes	age
Nasopharyngeal carriage of Streptococcus pneumoniae in healthy children aged less than five years	no
Nasopharyngeal carriage of Streptococcus pneumoniae in healthy children and multidrug resistance	no
Nasopharyngeal carriage of Streptococcus pneumoniae in healthy children under five years old in central lombok regency, Indonesia	no
Nasopharyngeal carriage of Streptococcus pneumoniae in healthy children, 2 to 24 months of age, in New-Caledonia; [Étude du portage rhinopharyngé de Streptococcus pneumoniae chez les enfants sains âgés de 2 à 24 mois en Nouvelle-Calédonie]	no
Nasopharyngeal carriage of Streptococcus pneumoniae in healthy children: Implications for the use of heptavalent pneumococcal conjugate vaccine	duplicate	duplicate
Nasopharyngeal carriage of Streptococcus pneumoniae in healthy children: implications for the use of heptavalent pneumococcal conjugate vaccine.",	yes	yes	other
Nasopharyngeal carriage of Streptococcus pneumoniae in healthy children:: Implications for the use of heptavalent pneumococcal conjugate vaccine	duplicate	duplicate
Nasopharyngeal carriage of Streptococcus pneumoniae in healthy Turkish children after the addition of PCV7 to the national vaccine schedule	no
Nasopharyngeal carriage of Streptococcus pneumoniae in healthy Turkish infants	duplicate	duplicate
Nasopharyngeal carriage of Streptococcus pneumoniae in healthy Turkish infants	duplicate	duplicate
Nasopharyngeal carriage of Streptococcus pneumoniae in healthy Turkish infants	duplicate	duplicate
Nasopharyngeal carriage of Streptococcus pneumoniae in healthy Turkish infants.",	yes	yes	cross-sectional
Nasopharyngeal carriage of streptococcus pneumoniae in navajo and white mountain apache children before the introduction of pneumococcal conjugate vaccine	duplicate	duplicate
Nasopharyngeal carriage of Streptococcus pneumoniae in Navajo and White Mountain Apache children before the introduction of pneumococcal conjugate vaccine.",	yes	yes	age
Nasopharyngeal carriage of Streptococcus pneumoniae in Romanian children before the introduction of the pneumococcal conjugated vaccination into the national immunization programme: A national, multi-centre, cross-sectional observational study	duplicate	duplicate
Nasopharyngeal carriage of Streptococcus pneumoniae in Romanian children before the introduction of the pneumococcal conjugated vaccination into the national immunization programme: a national, multi-centre, cross-sectional observational study	duplicate	duplicate
Nasopharyngeal carriage of Streptococcus pneumoniae in Romanian children before the introduction of the pneumococcal conjugated vaccination into the national immunization programme: a national, multi-centre, cross-sectional observational study	duplicate	duplicate
Nasopharyngeal carriage of Streptococcus pneumoniae in Romanian children before the introduction of the pneumococcal conjugated vaccination into the national immunization programme: a national, multi-centre, cross-sectional observational study.",	yes	yes	other
Nasopharyngeal carriage of Streptococcus pneumoniae in Taiwan before and after the introduction of a conjugate vaccine	no
Nasopharyngeal Carriage of Streptococcus pneumoniae in Tunisian Healthy under-Five Children during a Three-Year Survey Period (2020 to 2022)	no
Nasopharyngeal carriage of Streptococcus Pneumoniae in very low-birth-weight infants after administration of heptavalent pneumococcal conjugate vaccine	duplicate	duplicate
Nasopharyngeal carriage of Streptococcus pneumoniae in very low-birth-weight infants after administration of heptavalent pneumococcal conjugate vaccine.",	yes	yes	age
Nasopharyngeal carriage of Streptococcus pneumoniae serotypes among children in India prior to the introduction of pneumococcal conjugate vaccines: A cross-sectional study	no
Nasopharyngeal carriage of Streptococcus pneumoniae serotypes among sick and healthy children in northern India: A case-control study	no
Nasopharyngeal carriage of streptococcus pneumoniae shortly before vaccination with a pneumococcal conjugate vaccine causes serotype-specific hyporesponsiveness in early infancy	duplicate	duplicate
Nasopharyngeal carriage of Streptococcus pneumoniae shortly before vaccination with a pneumococcal conjugate vaccine causes serotype-specific hyporesponsiveness in early infancy.",	yes	yes	other
Nasopharyngeal carriage of Streptococcus pneumoniae, Haemophilus influenzae, Moraxella catarrhalis, and Alloiococcus otitidis in young children in the era of pneumococcal immunization, Taiwan	no
Nasopharyngeal carriage of Streptococcus pneumoniae: Prevalence and risk factors in HIV-positive children in Tanzania	no
Nasopharyngeal carriage rate and serotypes of Streptococcus pneumoniae and antimicrobial susceptibility in healthy Korean children younger than 5 years old: Focus on influence of pneumococcal conjugate vaccination	no
Nasopharyngeal carriage rate of Streptococcus pneumoniae in children with sickle cell disease before and after the introduction of heptavalent pneumococcal conjugate vaccine	no
Nasopharyngeal carriage rate, antimicrobial resistance and serotype distribution of streptococcus pneumoniae among children with upper respiratory infection	no
Nasopharyngeal carriage rate, serotype distribution, and antimicrobial susceptibility profile of Streptococcus pneumoniae isolated from children under five years old in Kotabaru, South Kalimantan, Indonesia	no
Nasopharyngeal carriage, Antibiogram & serotype distribution of streptococcus pneumoniae among healthy under five children	no
Nasopharyngeal carriage, antibiotic susceptibility and serotyping of Streptococcus pneumoniae and Haemophilus influenzae in children attending day care centers; [Portage nasopharyngé, sensibilités et sérotypes de]	no
Nasopharyngeal carriage, capsular and molecular serotyping and antimicrobial susceptibility of Streptococcus pneumoniae among asymptomatic healthy children in Egypt	no
Nasopharyngeal carriage, serotype distribution and antimicrobial resistance of Streptococcus pneumoniae among children from Brazil before the introduction of the 10-valent conjugate vaccine	duplicate	duplicate
Nasopharyngeal carriage, serotype distribution and antimicrobial resistance of Streptococcus pneumoniae among children from Brazil before the introduction of the 10-valent conjugate vaccine.",	yes	yes	cross-sectional
Nasopharyngeal carriage, serotype pattern and antimicrobial non-susceptibilities of Streptococcus pneumoniae among healthy children in the 13-valent pneumococcal conjugate vaccine era in Barbados, one of the Caribbean countries; [Colonización nasofaríngea, patrón serotípico e insensibilidad antimicrobiana de Streptococcus pneumoniae entre niños sanos en la era de la vacuna conjugada antineumocóci…	no
Nasopharyngeal colonisation dynamics of bacterial pathogens in patients with fever in rural Burkina Faso: an observational study	yes	yes	other
Nasopharyngeal colonisation with Streptococcus pneumoniae in malnourished children: a systematic review and meta-analysis of prevalence.",	yes	yes	other
Nasopharyngeal colonization in Costa Rican children during the first year of life	duplicate	duplicate
Nasopharyngeal colonization in Costa Rican children during the first year of life	duplicate	duplicate
Nasopharyngeal colonization in Costa Rican children during the first year of life.",	yes	yes	other
Nasopharyngeal colonization in Southern Israel with antibiotic-resistant pneumococci during the first 2 years of life: Relation to serotypes likely to be included in pneumococcal conjugate vaccines	duplicate	duplicate
Nasopharyngeal colonization in southern Israel with antibiotic-resistant pneumococci during the first 2 years of life: Relation to serotypes likely to be included in pneumococcal conjugate vaccines	duplicate	duplicate
Nasopharyngeal colonization in southern Israel with antibiotic-resistant pneumococci during the first 2 years of life: relation to serotypes likely to be included in pneumococcal conjugate vaccines.",	yes	yes	include
Nasopharyngeal colonization of Gambian infants by Staphylococcus aureus and Streptococcus pneumoniae before the introduction of pneumococcal conjugate vaccines	yes	yes	other
Nasopharyngeal colonization of Gambian infants by Staphylococcus aureus and Streptococcus pneumoniae before the introduction of pneumococcal conjugate vaccines	duplicate	duplicate
Nasopharyngeal colonization of infants in southern India with Streptococcus pneumoniae.",	yes	yes	other
Nasopharyngeal colonization of Streptococcus pneumoniae in healthy children: Percentage of carriers, serotypes distribution and antibiotic resistance; [Colonizzazione nasofaringea di Streptococcus pneumoniae in bambini sani: Percentuale di portatori, distribuzione dei sierotipi e antibiotico-resistenza]	no
Nasopharyngeal colonization with penicillin-resistant Streptococcus pneumoniae in Turkish children	yes	yes	age
Nasopharyngeal cultures in children with AOM – A retrospective study on bacteriological findings and impact on management	yes	yes	not healthy
Nasopharyngeal flora and carriage rates of Haemophilus influenzae type b of healthy infants	no
Nasopharyngeal flora in the first three years of life in normal and otitis-prone children	no
Nasopharyngeal pneumococcal carriage after combined pneumococcal conjugate and polysaccharide vaccination in children with a history of recurrent acute otitis media	no
Nasopharyngeal pneumococcal carriage after combined pneumococcal conjugate and polysaccharide vaccination in children with a history of recurrent acute otitis media	duplicate	duplicate
Nasopharyngeal pneumococcal carriage among healthy children in Cyprus post widespread simultaneous implementation of PCV10 and PCV13 vaccines	yes	yes	age
Nasopharyngeal pneumococcal carriage in healthy Turkish children after 13-valent conjugated pneumococcal vaccine implementation in the national immunization program	no
Nasopharyngeal pneumococcal carriage in South Asian infants: Results of observational cohort studies in vaccinated and unvaccinated populations.",	yes	yes	include
Nasopharyngeal s. pneumoniae carriage and density in Belgian infants after 9 years of pneumococcal conjugate vaccine programme	duplicate	duplicate
Nasopharyngeal S. pneumoniae carriage and density in Belgian infants after 9 years of pneumococcal conjugate vaccine programme	duplicate	duplicate
Nasopharyngeal s. pneumoniae carriage and density in Belgian infants after 9 years of pneumococcal conjugate vaccine programme	duplicate	duplicate
Nasopharyngeal s. pneumoniae carriage and density in Belgian infants after 9 years of pneumococcal conjugate vaccine programme.",	yes	yes	other
Nasopharyngeal Streptococcus pneumoniae carriage in Japanese children attending day-care centers	yes	yes	age
Nationwide surveillance of nasopharyngeal Streptococcus pneumoniae isolates from children with respiratory infection, Switzerland, 1998-1999.",	no
Nationwide surveillance of Streptococcus pneumoniae in Greece: patterns of resistance and serotype epidemiology	no
Natural development of antibodies to pneumococcal capsular polysaccharides depends on the serotype: Association with pneumococcal carriage and acute otitis media in young children	yes	yes	not healthy
Natural development of antibodies to pneumococcal capsular polysaccharides depends on the serotype:: Association with pneumococcal carriage and acute otitis media in young children	duplicate	duplicate
Newborn vitamin A supplementation does not affect nasopharyngeal carriage of Streptococcus pneumoniae in Bangladeshi infants at age 3 months	duplicate	duplicate
Newborn Vitamin A Supplementation Does Not Affect Nasopharyngeal Carriage of Streptococcus pneumoniae in Bangladeshi Infants at Age 3 Months	duplicate	duplicate
Newborn Vitamin A Supplementation Does Not Affect Nasopharyngeal Carriage of Streptococcus pneumoniae in Bangladeshi Infants at Age 3 Months	duplicate	duplicate
Newborn vitamin A supplementation does not affect nasopharyngeal carriage of Streptococcus pneumoniae in Bangladeshi infants at age 3 months.",	no
No long-term evidence of hyporesponsiveness after use of pneumococcal conjugate vaccine in children previously immunized with pneumococcal polysaccharide vaccine	yes	yes	age
Non-typeable Streptococcus pneumoniae carriage isolates genetically similar to invasive and carriage isolates expressing capsular type 14 in Brazilian infants	duplicate	duplicate
Non-typeable Streptococcus pneumoniae carriage isolates genetically similar to invasive and carriage isolates expressing capsular type 14 in Brazilian infants.",	yes	yes	cross-sectional
Non-typeable Streptococcus pneumoniae infection in a medical center in Taiwan after wide use of pneumococcal conjugate vaccine	no
Non-vaccine serotype pneumococcal carriage in healthy infants in South Africa following introduction of the 13-valent pneumococcal conjugate vaccine	duplicate	duplicate
Non-vaccine serotype pneumococcal carriage in healthy infants in South Africa following introduction of the 13-valent pneumococcal conjugate vaccine.",	yes	yes	cross-sectional
Nonsevere acute otitis media: A clinical trial comparing outcomes of watchful waiting versus immediate antibiotic treatment	yes	yes	not healthy
Oral azithromycin given during labour decreases bacterial carriage in the mothers and their offspring: a double-blind randomized trial	yes	yes	other
Oral azithromycin given during labour decreases bacterial carriage in the mothers and their offspring: a double-blind randomized trial	duplicate	duplicate
Otitis media at 6-monthly assessments of Australian First Nations children between ages 12-36 months: Findings from two randomised controlled trials of combined pneumococcal conjugate vaccines	duplicate	duplicate
Otitis media at 6-monthly assessments of Australian First Nations children between ages 12-36 months: Findings from two randomised controlled trials of combined pneumococcal conjugate vaccines.",	yes	yes	other
Otitis media in Australian Aboriginal children: an overview.",	yes	yes	not healthy
Paediatric infections: prevention of transmission and disease--implications for adults.",	yes	yes	other
Pan-serotype Reduction in Progression of Streptococcus pneumoniae to Otitis Media after Rollout of Pneumococcal Conjugate Vaccines	yes	yes	not healthy
PCV10 elicits Protein D IgG responses in Papua New Guinean children but has no impact on NTHi carriage in the first two years of life	duplicate	duplicate
PCV10 elicits Protein D IgG responses in Papua New Guinean children but has no impact on NTHi carriage in the first two years of life.",	yes	yes	other
PCV13-vaccinated children still carrying PCV13 additional serotypes show similar carriage density to a control group of PCV7-vaccinated children	duplicate	duplicate
PCV13-vaccinated children still carrying PCV13 additional serotypes show similar carriage density to a control group of PCV7-vaccinated children	duplicate	duplicate
PCV13-vaccinated children still carrying PCV13 additional serotypes show similar carriage density to a control group of PCV7-vaccinated children.",	yes	yes	age
Penicillin resistance and serotype distribution of Streptococcus pneumoniae in Ghanaian children less than six years of age	yes	yes	cross-sectional
Penicillin resistance and serotype distribution of Streptococcus pneumoniae in nasopharyngeal carrier children under 5 years of age in Dar es Salaam, Tanzania	yes	yes	other
Persistence of IgG antibody following routine infant immunization with the 7-valent pneumococcal conjugate vaccine	no
Persistence of Immunity Following 2-Dose Priming with a 10-Valent Pneumococcal Conjugate Vaccine at 6 and 10 Weeks or 6 and 14 Weeks of Age in Nepalese Toddlers	no
Persistence of immunity in children immunised with 13-valent pneumococcal conjugate vaccine and impact on nasopharyngeal carriage: A cross-sectional study	no
Persistence of Nasopharyngeal Pneumococcal Vaccine Serotypes and Increase of Nonvaccine Serotypes Among Vaccinated Infants and Their Mothers 5 Years After Introduction of Pneumococcal Conjugate Vaccine 13 in The Gambia.",	yes	yes	cross-sectional
Phase variation in pneumococcal opacity: Relationship between colonial morphology and nasopharyngeal colonization	no
Phenotypic and genetic diversity of invasive pneumococcal isolates recovered from French children.",	yes	yes	other
Pneumococcal Acquisition Among Infants Exposed to HIV in Rural Malawi: A Longitudinal Household Study.",	no
Pneumococcal acute otitis media in infants and children in central Romania, 2009-2011: microbiological characteristics and potential coverage by pneumococcal conjugate vaccines	yes	yes	cross-sectional
Pneumococcal acute otitis media in relation to pneumococcal nasopharyngeal carriage	duplicate	duplicate
Pneumococcal acute otitis media in relation to pneumococcal nasopharyngeal carriage	duplicate	duplicate
Pneumococcal acute otitis media in relation to pneumococcal nasopharyngeal carriage.",	no
Pneumococcal antibody concentrations and carriage of pneumococci more than 3 years after infant immunization with a pneumococcal conjugate vaccine	yes	yes	age
Pneumococcal carriage among children after four years of routine 10-valent pneumococcal conjugate vaccine use in Brazil: The emergence of multidrug resistant serotype 6C	yes	yes	cross-sectional
Pneumococcal carriage among children aged 4 – 12 years in Angola 4 years after the introduction of a pneumococcal conjugate vaccine	yes	yes	age
Pneumococcal carriage and otitis media induce salivary antibodies to pneumococcal capsular polysaccharides in children	yes	yes	not healthy
Pneumococcal carriage at age 2 months is associated with growth deficits at age 6 months among infants in South India.",	yes	yes	include
Pneumococcal carriage following PCV13 delivered as one primary and one booster dose (1 + 1) compared to two primary doses and a booster (2 + 1) in UK infants.",	yes	yes	include
Pneumococcal carriage in children during their first two years: Important role of family exposure	duplicate	duplicate
Pneumococcal carriage in children during their first two years: important role of family exposure	duplicate	duplicate
Pneumococcal carriage in children during their first two years: important role of family exposure.",	yes	yes	include
Pneumococcal carriage in children in The Netherlands: A molecular epidemiological study	no
Pneumococcal carriage in children in Ulaanbaatar, Mongolia before and one year after the introduction of the 13-valent pneumococcal conjugate vaccine	yes	yes	other
Pneumococcal carriage in children under five years in Uganda-will present pneumococcal conjugate vaccines be appropriate?	yes	yes	cross-sectional
Pneumococcal carriage in households in Karonga District, Malawi, before and after introduction of 13-valent pneumococcal conjugate vaccination	duplicate	duplicate
Pneumococcal carriage in households in Karonga District, Malawi, before and after introduction of 13-valent pneumococcal conjugate vaccination	duplicate	duplicate
Pneumococcal carriage in households in Karonga District, Malawi, before and after introduction of 13-valent pneumococcal conjugate vaccination	duplicate	duplicate
Pneumococcal carriage in households in Karonga District, Malawi, before and after introduction of 13-valent pneumococcal conjugate vaccination.",	yes	yes	cross-sectional
Pneumococcal Carriage in Infants Post-PCV10 Introduction in Pakistan: Results from Serial Cross-Sectional Surveys	yes	yes	cross-sectional
Pneumococcal carriage in mothers and children of the panare amerindians from the state of Bolivar, Venezuela; [Estado de portador nasofaríngeo de streptococcus pneumoniae en madres e hijos de la población indígena panare del estado Bolívar, Venezuela]	no
Pneumococcal carriage in vaccine-eligible children and unvaccinated infants in Lao PDR two years following the introduction of the 13-valent pneumococcal conjugate vaccine	duplicate	duplicate
Pneumococcal carriage in vaccine-eligible children and unvaccinated infants in Lao PDR two years following the introduction of the 13-valent pneumococcal conjugate vaccine.",	yes	yes	cross-sectional
Pneumococcal carriage in young children after introduction of PCV13 in Hong Kong	duplicate	duplicate
Pneumococcal carriage in young children after introduction of PCV13 in Hong Kong	duplicate	duplicate
Pneumococcal carriage in young children after introduction of PCV13 in Hong Kong	duplicate	duplicate
Pneumococcal carriage in young children after introduction of PCV13 in Hong Kong.",	yes	yes	age
Pneumococcal carriage, density, and co-colonization dynamics: A longitudinal study in Indonesian infants	duplicate	duplicate
Pneumococcal carriage, density, and co-colonization dynamics: A longitudinal study in Indonesian infants	duplicate	duplicate
Pneumococcal carriage, density, and co-colonization dynamics: A longitudinal study in Indonesian infants.",	yes	yes	include
Pneumococcal carriage, serotype distribution, and antimicrobial susceptibility in Papua New Guinean children vaccinated with PCV10 or PCV13 in a head-to-head trial.",	yes	yes	include
Pneumococcal Carriage, Serotype Distribution, and Risk Factors in Children with Community-Acquired Pneumonia, 5 Years after Introduction of the 10-Valent Pneumococcal Conjugate Vaccine in Ethiopia	yes	yes	other
Pneumococcal Colonization in the Familial Context and Implications for Anti-Pneumococcal Immunization in Adults: Results from the BINOCOLO Project in Sicily	no
Pneumococcal concentration and serotype distribution in preschool children with radiologically confirmed pneumonia compared to healthy controls prior to introduction of pneumococcal vaccination in Zanzibar: an observational study	no
Pneumococcal conjugate vaccination and nasopharyngeal acquisition of pneumococcal serotype 19A strains.",	yes	yes	other
Pneumococcal conjugate vaccination in children with recurrent acute otitis media: A therapeutic alternative?	duplicate	duplicate
Pneumococcal conjugate vaccination in children with recurrent acute otitis media: a therapeutic alternative?",	no
Pneumococcal conjugate vaccination schedules in infants-acquisition, immunogenicity, and pneumococcal conjugate and yellow fever vaccine co-administration study: statistical analysis plan.",	no
Pneumococcal conjugate vaccination schedules in infants-acquisition, immunogenicity, and pneumococcal conjugate and yellow fever vaccine co-administration study.",	yes	yes	other
Pneumococcal conjugate vaccine	no
Pneumococcal conjugate vaccine - Prospects for intervention in children	no
Pneumococcal conjugate vaccine : CCConsensus on the current situation; [Pneumokokkenkonjugatimpfstoffe : Expertenkonsensuspapier zum aktuellen Stand der Dinge]	no
Pneumococcal Conjugate Vaccine Breakthrough Infections: 2001-2016	no
Pneumococcal conjugate vaccine does not influence Staphylococcus aureus carriage in young children with acute otitis media	no
Pneumococcal conjugate vaccine does not influence Staphylococcus aureus carriage in young children with acute otitis media	duplicate	duplicate
Pneumococcal conjugate vaccine does not influence Staphylococcus aureus carriage in young children with acute otitis media.",	no
Pneumococcal conjugate vaccine given shortly after birth stimulates effective antibody concentrations and primes immunological memory for sustained infant protection.",	yes	yes	include
Pneumococcal conjugate vaccine induced IgG and nasopharyngeal carriage of pneumococci: Hyporesponsiveness and immune correlates of protection for carriage	duplicate	duplicate
Pneumococcal conjugate vaccine induced IgG and nasopharyngeal carriage of pneumococci: Hyporesponsiveness and immune correlates of protection for carriage	yes	yes	other
Pneumococcal conjugate vaccine induced IgG and nasopharyngeal carriage of pneumococci: Hyporesponsiveness and immune correlates of protection for carriage	duplicate	duplicate
Pneumococcal conjugate vaccine induced IgG and nasopharyngeal carriage of pneumococci: Hyporesponsiveness and immune correlates of protection for carriage.",	no
Pneumococcal conjugate vaccine primes mucosal immune responses to pneumococcal polysaccharide vaccine booster in Papua New Guinean children	no
Pneumococcal conjugate vaccine.",	yes	yes	other
Pneumococcal conjugate vaccines as maternal and infant immunogens: challenges of maternal recruitment	no
Pneumococcal conjugate vaccines for preventing acute otitis media in children.",	yes	yes	other
Pneumococcal conjugate vaccines for preventing acute otitis media in children.",	no
Pneumococcal conjugate vaccines PREVenar13 and SynflorIX in sequence or alone in high-risk Indigenous infants (PREV-IX_COMBO): protocol of a randomised controlled trial	duplicate	duplicate
Pneumococcal conjugate vaccines PREVenar13 and SynflorIX in sequence or alone in high-risk Indigenous infants (PREV-IX_COMBO): protocol of a randomised controlled trial.",	yes	yes	other
Pneumococcal conjugate vaccines PREVenar13 and SynflorIX in sequence or alone in high-risk indigenous infants (PREV-IX-COMBO): Protocol of a randomised controlled trial	duplicate	duplicate
Pneumococcal conjugate vaccines: proceedings from an Interactive Symposium at the 41st Interscience Conference on Antimicrobial Agents and Chemotherapy	no
Pneumococcal conjugate vaccines: The potential to alter antibiotic use and nasopharyngeal carriage	no
Pneumococcal conjugate vaccines: The potential to alter antibiotic use and nasopharyngeal carriage	no
Pneumococcal disease in western Europe: Burden of disease, antibiotic resistance and management	duplicate	duplicate
Pneumococcal disease in western Europe: burden of disease, antibiotic resistance and management.",	no
Pneumococcal genetic variability in age-dependent bacterial carriage	duplicate	duplicate
Pneumococcal genetic variability in age-dependent bacterial carriage.",	no
Pneumococcal infection in children: Rational antibiotic choice for drug-resistant Streptococcus pneumoniae	no
Pneumococcal infections and homelessness	no
Pneumococcal nasopharyngeal carriage among Bhutanese children hospitalized with clinical pneumonia: serotypes and viral co-infection	no
Pneumococcal nasopharyngeal carriage among children in Brazil prior to the introduction of the 10-valent conjugate vaccine: A culture- and PCR-based survey	no
Pneumococcal nasopharyngeal carriage among infants born to human immunodeficiency virus-infected mothers immunized with pneumococcal polysaccharide vaccine during gestation	duplicate	duplicate
Pneumococcal Nasopharyngeal Carriage Among Infants Born to Human Immunodeficiency Virus-infected Mothers Immunized With Pneumococcal Polysaccharide Vaccine During Gestation	duplicate	duplicate
Pneumococcal nasopharyngeal carriage among infants born to human immunodeficiency virus-infected mothers immunized with pneumococcal polysaccharide vaccine during gestation.",	no
Pneumococcal nasopharyngeal carriage and antimicrobial susceptibility profile in children under five in southern Ethiopia	yes	yes	other
Pneumococcal nasopharyngeal carriage and patterns of penicillin resistance in young children in Fiji	yes	yes	age
Pneumococcal nasopharyngeal carriage following reduced doses of a 7-valent pneumococcal conjugate vaccine and a 23-valent pneumococcal polysaccharide vaccine booster	duplicate	duplicate
Pneumococcal Nasopharyngeal Carriage following Reduced Doses of a 7-Valent Pneumococcal Conjugate Vaccine and a 23-Valent Pneumococcal Polysaccharide Vaccine Booster	duplicate	duplicate
Pneumococcal nasopharyngeal carriage following reduced doses of a 7-valent pneumococcal conjugate vaccine and a 23-valent pneumococcal polysaccharide vaccine booster.",	yes	yes	other
Pneumococcal nasopharyngeal carriage in children <5 years of age visiting the pediatric emergency room in relation to PCV7 and PCV13 introduction in southern Israel	yes	yes	other
Pneumococcal nasopharyngeal carriage in children following heptavalent pneumococcal conjugate vaccination in infancy	duplicate	duplicate
Pneumococcal nasopharyngeal carriage in children following heptavalent pneumococcal conjugate vaccination in infancy.",	yes	yes	age
Pneumococcal nasopharyngeal carriage in Indonesia infants and toddlers post-PCV13 vaccination in a 2+1 schedule: A prospective cohort study	duplicate	duplicate
Pneumococcal nasopharyngeal carriage in Indonesia infants and toddlers post-PCV13 vaccination in a 2+1 schedule: A prospective cohort study	duplicate	duplicate
Pneumococcal nasopharyngeal carriage in Indonesia infants and toddlers post-PCV13 vaccination in a 2+1 schedule: A prospective cohort study.",	yes	yes	include
Pneumococcal nasopharyngeal carriage in infants of mothers immunized with 23V non-conjugate pneumococcal polysaccharide vaccine	duplicate	duplicate
Pneumococcal nasopharyngeal carriage in infants of mothers immunized with 23V non-conjugate pneumococcal polysaccharide vaccine.",	yes	yes	include
Pneumococcal nasopharyngeal carriage in young healthy children after pneumococcal conjugate vaccine in Turkey	yes	yes	cross-sectional
Pneumococcal nasopharyngeal colonization in young South Indian infants.",	yes	yes	include
Pneumococcal serology in children's respiratory infections	yes	yes	not healthy
Pneumococcal serotype distribution in 1315 nasopharyngeal swabs from a highly vaccinated cohort of Italian children as detected by RT-PCR	yes	yes	other
Pneumococcal serotype distribution in adults with invasive disease and in carrier children in Italy: Should we expect herd protection of adults through infants' vaccination?	duplicate	duplicate
Pneumococcal serotype distribution in adults with invasive disease and in carrier children in Italy: Should we expect herd protection of adults through infants' vaccination?",	no
Pneumococcal serotype distribution in adults with invasive disease and in carrier children in Italy: Should we expect herd protection of adults through infants’ vaccination?	duplicate	duplicate
Pneumococcal serotypes and antibiotic resistance in healthy carriage children after introduction of PCV13 in Lima, Peru	yes	yes	other
Pneumococcal surface adhesin A antibody concentration in serum and nasopharyngeal carriage of Streptococcus pneumoniae in young African infants	duplicate	duplicate
Pneumococcal surface adhesin A antibody concentration in serum and nasopharyngeal carriage of Streptococcus pneumoniae in young African infants	duplicate	duplicate
Pneumococcal surface adhesin A antibody concentration in serum and nasopharyngeal carriage of Streptococcus pneumoniae in young African infants.",	yes	yes	other
Pneumococcal Vaccination Strategies. An Update and Perspective.",	yes	yes	other
Pneumococcal vaccine	yes	yes	other
Pneumococcal vaccine impact on otitis media microbiology: A New Zealand cohort study before and after the introduction of PHiD-CV10 vaccine	yes	yes	not healthy
Pneumococcal vaccine implementation in the African meningitis belt countries: the emerging need for alternative strategies.",	yes	yes	other
Pneumococcal vaccine schedules (PVS) study: a cluster-randomised, non-inferiority trial of an alternative versus standard schedule for pneumococcal conjugate vaccination—statistical analysis plan	yes	yes	other
Pneumococcal Vaccines: Host Interactions, Population Dynamics, and Design Principles	duplicate	duplicate
Pneumococcal Vaccines: Host Interactions, Population Dynamics, and Design Principles.",	no
Pneumococcal within-host diversity during colonization, transmission and treatment.",	yes	yes	other
Pneumococcus and the Elderly in Italy: A Summary of Available Evidence Regarding Carriage, Clinical Burden of Lower Respiratory Tract Infections and On-Field Effectiveness of PCV13 Vaccination.",	no
Pneumonia research in Papua New Guinea: 1967-1986.",	no
PneuMum: Impact from a randomised controlled trial of maternal 23-valent pneumococcal polysaccharide vaccination on middle ear disease amongst Indigenous infants, Northern Territory, Australia	duplicate	duplicate
PneuMum: Impact from a randomised controlled trial of maternal 23-valent pneumococcal polysaccharide vaccination on middle ear disease amongst Indigenous infants, Northern Territory, Australia	duplicate	duplicate
PneuMum: Impact from a randomised controlled trial of maternal 23-valent pneumococcal polysaccharide vaccination on middle ear disease amongst Indigenous infants, Northern Territory, Australia	duplicate	duplicate
PneuMum: Impact from a randomised controlled trial of maternal 23-valent pneumococcal polysaccharide vaccination on middle ear disease amongst Indigenous infants, Northern Territory, Australia.",	yes	yes	include
Policy statement: Recommendations for the prevention of pneumococcal infections, including the use of pneumococcal conjugate vaccine (Prevnar), pneumococcal polysaccharide vaccine, and antibiotic prophylaxis	no
Polysaccharide and conjugate vaccines to Streptococcus pneumoniae generate distinct humoral responses	no
Polysaccharide vaccines for prevention of encapsulated bacterial infections: Part 1	no
Population effect of 10-valent pneumococcal conjugate vaccine on nasopharyngeal carriage of Streptococcus pneumoniae and non-typeable Haemophilus influenzae in Kilifi, Kenya: Findings from cross-sectional carriage studies	yes	yes	other
Population effect of 10-valent pneumococcal conjugate vaccine on nasopharyngeal carriage of Streptococcus pneumoniae and non-typeable Haemophilus influenzae in Kilifi, Kenya: findings from cross-sectional carriage studies	duplicate	duplicate
Population immunity to pneumococcal serotypes in Kilifi, Kenya, before and 6 years after the introduction of PCV10 with a catch-up campaign: an observational study of cross-sectional serosurveys	duplicate	duplicate
Population immunity to pneumococcal serotypes in Kilifi, Kenya, before and 6 years after the introduction of PCV10 with a catch-up campaign: an observational study of cross-sectional serosurveys.",	yes	yes	other
Potential Impact of Conjugate Pneumococcal Vaccines on Pediatric Pneumococcal Diseases	no
Pre-vaccination nasopharyngeal pneumococcal carriage in a Nigerian population: epidemiology and population biology.",	yes	yes	other
Predicting the impact of pneumococcal conjugate vaccine Programme options in Vietnam	yes	yes	other
Predictors of antibody persistence to the 7-valent pneumococcal conjugate vaccine in healthy Fijian infants at 12 months of age	yes	yes	cross-sectional
Predictors of pneumococcal conjugate vaccine immunogenicity among infants and toddlers in an American Indian PnCRM7 efficacy trial	yes	yes	cross-sectional
Predictors of Respiratory Syncytial Virus, Influenza Virus, and Human Metapneumovirus Carriage in Children Under 5 Years With WHO-Defined Fast-Breathing Pneumonia in Pakistan	no
Predominance of nontypeable haemophilus influenzae in children with otitis media following introduction of a 3+0 pneumococcal conjugate vaccine schedule	yes	yes	not healthy
Prevalence and risk factors for Staphylococcus aureus nasopharyngeal carriage during a PCV trial	yes	yes	age
Prevalence and risk factors of nasopharyngeal carriage of streptococcus pneumoniae in healthy children in Japan	yes	yes	cross-sectional
Prevalence and serotype distribution of nasopharyngeal carriage of Streptococcus pneumonia e among healthy children under 5 years of age in Hainan Province, China	no
Prevalence and serotype distribution of nasopharyngeal carriage of Streptococcus pneumoniae in China: A meta-analysis	no
Prevalence of nasal carriage of Staphylococcus aureus and Streptococcus pneumoniae in Primary Care and factors associated with colonization	yes	yes	other
Prevalence of nasopharyngeal antibiotic-resistant pneumococcal carriage in children attending private paediatric practices in Johannesburg	yes	yes	cross-sectional
Prevalence of nasopharyngeal carriage of pneumococcus in preschool children attending day care in London	no
Prevalence of nasopharyngeal carriage of Streptococcus pneumonia in Iran: A meta-analysis	no
Prevalence of nasopharyngeal carriage, serotype distribution, and antimicrobial resistance of streptococcus pneumoniae among children with chronic diseases	no
Prevalence of Pneumococcal Carriage among Jordanian Infants in the First 6 Months of Age, 2008-2016	duplicate	duplicate
Prevalence of pneumococcal carriage among Jordanian infants in the first 6 months of age, 2008–2016	yes	yes	cross-sectional
Prevalence of Pneumococcal Nasopharyngeal Carriage among Children 2-18 Months of Age: Baseline Study Pre Introduction of Pneumococcal Vaccination in Cuba	yes	yes	other
Prevalence of pneumococcal nasopharyngeal colonization and serotypes circulating in Cameroonian children after the 13-valent pneumococcal conjugate vaccine introduction	duplicate	duplicate
Prevalence of pneumococcal nasopharyngeal colonization and serotypes circulating in Cameroonian children after the 13-valent pneumococcal conjugate vaccine introduction	duplicate	duplicate
Prevalence of pneumococcal nasopharyngeal colonization and serotypes circulating in Cameroonian children after the 13-valent pneumococcal conjugate vaccine introduction.",	yes	yes	cross-sectional
Prevalence of potentially pathogenic bacteria in nasopharynx of healthy children attending a day care center in Havana City; [Prevalencia de bacterias potencialmente patógenas en la nasofaringe de niños sanos de un círculo infantil de Ciudad de La Habana]	yes	yes	not healthy
Prevalence of Streptococcus pneumoniae in conjunctival flora and association with nasopharyngeal carriage among children in a Vietnamese community	yes	yes	cross-sectional
Prevention of pneumococcal disease in children. Pneumococcal conjugate vaccines: Their use globally could have a major impact on public health	duplicate	duplicate
Prevention of pneumococcal disease in children. Pneumococcal conjugate vaccines: their use globally could have a major impact on public health.",	yes	yes	other
Prevention of pneumococcal diseases in the post-seven valent vaccine era: A European perspective	no
Prevention of young infant infections using oral azithromycin in labour in Fiji (Bulabula MaPei): study protocol of a randomised control trial.",	yes	yes	other
Primary and booster salivary antibody responses to a 7-valent pneumococcal conjugate vaccine in infants	no
Priming of immunological memory by pneumococcal conjugate vaccine in children unresponsive to 23-valent polysaccharide pneumococcal vaccine	yes	yes	age
Probiotics and Prebiotics in Preventing Episodes of Acute Otitis Media in High-risk Children: A Randomized, Double-blind, Placebo-controlled Study	yes	yes	not healthy
PROPHYLAXIS OF BACTERIAL MENINGITIS	no
Prospective study to determine clinical relevance of detection of pneumococcal DNA in sera of children by PCR.",	no
Quality of antibody responses by adults and young children to 13-valent pneumococcal conjugate vaccination and Streptococcus pneumoniae colonisation.",	no
Rapid replacement by non-vaccine pneumococcal serotypes may mitigate the impact of the pneumococcal conjugate vaccine on nasopharyngeal bacterial ecology	duplicate	duplicate
Rapid replacement by non-vaccine pneumococcal serotypes may mitigate the impact of the pneumococcal conjugate vaccine on nasopharyngeal bacterial ecology	duplicate	duplicate
Rapid replacement by non-vaccine pneumococcal serotypes may mitigate the impact of the pneumococcal conjugate vaccine on nasopharyngeal bacterial ecology.",	yes	yes	other
Rate of identification and characteristic of Streptococcus pneumoniae isolated from carriers and ill children in Khabarovsk region	yes	yes	other
Rate of nasopharyngeal carriage, antimicrobial resistance and serotype of Streptococcus pneumoniae among children in northern Taiwan	yes	yes	cross-sectional
Recent advances in otitis media	duplicate	duplicate
Recent advances in otitis media.",	no
Reduced IL-17A secretion is associated with high levels of pneumococcal nasopharyngeal carriage in Fijian children	duplicate	duplicate
Reduced IL-17A Secretion Is Associated with High Levels of Pneumococcal Nasopharyngeal Carriage in Fijian Children	duplicate	duplicate
Reduced IL-17A Secretion Is Associated with High Levels of Pneumococcal Nasopharyngeal Carriage in Fijian Children.",	yes	yes	cross-sectional
Reduction of nasopharyngeal carriage of Streptococcus pneumoniae after administration of a 9-valent pneumococcal conjugate vaccine to toddlers attending day care centers	yes	yes	age
Reduction of pneumococcal nasopharyngeal carriage in early infancy after immunization with tetravalent pneumococcal vaccines conjugated to either tetanus toxoid or diphtheria toxoid	duplicate	duplicate
Reduction of pneumococcal nasopharyngeal carriage in early infancy after immunization with tetravalent pneumococcal vaccines conjugated to either tetanus toxoid or diphtheria toxoid.",	yes	full text requested - not received
Relation of the outcome of conjunctivitis and the conjunctivitis-otitis syndrome to identifiable risk factors and oral antimicrobial therapy	no
Relationship between immune response to pneumococcal conjugate vaccines in infants and indirect protection after vaccine implementation	duplicate	duplicate
Relationship between immune response to pneumococcal conjugate vaccines in infants and indirect protection after vaccine implementation.",	yes	yes	other
Report from a WHO Working Group: standard method for detecting upper respiratory carriage ofStreptococcus pneumoniae	no
Response to Wu et al. — Cost-effectiveness analysis of infant pneumococcal vaccination in Malaysia and Hong Kong	no
Revisiting pneumococcal carriage by use of broth enrichment and PCR techniques for enhanced detection of carriage and serotypes.",	no
Risk factors associated with Streptococcus pneumonia carriage in children under five years old with acute respiratory infection in Niger	duplicate	duplicate
Risk factors associated with Streptococcus pneumonia carriage in children under five years old with acute respiratory infection in Niger	duplicate	duplicate
Risk factors associated with Streptococcus pneumonia carriage in children under five years old with acute respiratory infection in Niger.",	yes	yes	age
Risk factors for carriage of antimicrobial-resistant bacteria in community dwelling-children in the Asia-Pacific region: a systematic review and meta-analysis	yes	yes	other
Risk factors for carriage of AOM pathogens during the first 3 years of life in children with early onset of acute otitis media	yes	yes	not healthy
Risk factors for carriage of respiratory pathogens in the nasopharynx of healthy children	no
Risk factors for nasopharyngeal carriage of resistant Streptococcus pneumoniae and detection of a multiply resistant clone among children living in the Yukon-Kuskokwim Delta region of Alaska	no
Risk factors for nasopharyngeal carriage of Streptococcus pneumoniae in healthy Turkish children after the addition of heptavalent pneumococcal conjugate vaccine (PCV7) to the national vaccine schedule	yes	yes	other
Risk factors for the nasopharyngeal carriage of respiratory pathogens by Portuguese children: Phenotype and antimicrobial susceptibility of Haemophilus influenzae and Streptococcus pneumoniae	yes	yes	age
Risk factors for upper respiratory infection in the first year of life in a birth cohort.",	yes	yes	age
Role of adherence of Streptococcus pneumoniae in acute otitis media.",	yes	yes	not healthy
S-pneumoniae transmission according to inclusion in conjugate vaccines:: Bayesian analysis of a longitudinal follow-up in schools -: art. no. 14	duplicate	duplicate
S. pneumoniae transmission according to inclusion in conjugate vaccines: Bayesian analysis of a longitudinal follow-up in schools.",	yes	yes	age
Safety and immunogenicity of a nonavalent pneumococcal vaccine conjugated to CRM197 administered simultaneously but in a separate syringe with diphtheria, tetanus and pertussis vaccines in Gambian infants	duplicate	duplicate
Safety and immunogenicity of a nonavalent pneumococcal vaccine conjugated to CRM197 administered simultaneously but in a separate syringe with diphtheria, tetanus and pertussis vaccines in Gambian infants	duplicate	duplicate
Safety and immunogenicity of a nonavalent pneumococcal vaccine conjugated to CRM197 administered simultaneously but in a separate syringe with diphtheria, tetanus and pertussis vaccines in Gambian infants.",	yes	yes	include
Safety and immunogenicity of a novel 10-valent pneumococcal conjugate vaccine candidate in adults, toddlers, and infants in The Gambia-Results of a phase 1/2 randomized, double-blinded, controlled trial	no
Safety and immunogenicity of booster immunization with 7-valent pneumococcal conjugate vaccine in children with idiopathic nephrotic syndrome	no
Safety and Immunogenicity of Pneumococcal Conjugate Vaccines in a High-risk Population: A Randomized Controlled Trial of 9-Valent and 13-Valent Pneumococcal Conjugate Vaccine in Papua New Guinean Infants	yes	yes	other
Safety and Immunogenicity of Pneumococcal Conjugate Vaccines in a High-risk Population: A Randomized Controlled Trial of 11-Valent and 13-Valent Pneumococcal Conjugate Vaccine in Papua New Guinean Infants	yes	yes	other
Safety and Immunogenicity of Pneumococcal Conjugate Vaccines in a High-risk Population: A Randomized Controlled Trial of 10-Valent and 13-Valent Pneumococcal Conjugate Vaccine in Papua New Guinean Infants.",	yes	yes	include
Safety and immunogenicity of the 23-valent pneumococcal polysaccharide vaccine at 12 months of age, following one, two, or three doses of the 7-valent pneumococcal conjugate vaccine in infancy	yes	yes
Saliva as an alternative sample type for detection of pneumococcal carriage in young children.",	no
Salivary Immune Responses to the 7-Valent Pneumococcal Conjugate Vaccine in the First 2 Years of Life	no
Seasonal variation of asymptomatic viral and bacterial nasopharyngeal carriage in rural Senegal	no
Seasonality and outbreak of a predominant Streptococcus pneumoniae serotype 1 clone from The Gambia: Expansion of ST217 hypervirulent clonal complex in West Africa	yes	yes	other
Serological criteria and carriage measurement for evaluation of new pneumococcal vaccines	no
Seroprevalence of IgG antibodies against 13 vaccine Streptococcus pneumoniae serotypes in the Netherlands	no
Serotype and genotype distributions of pneumococcal carriage isolates recovered from Brazilian children attending day-care centres	no
Serotype and molecular diversity of nasopharyngeal Streptococcus pneumoniae isolates from children before and after vaccination with the ten-valent pneumococcal conjugate vaccine (PCV10) in Ethiopia	duplicate	duplicate
Serotype and molecular diversity of nasopharyngeal Streptococcus pneumoniae isolates from children before and after vaccination with the ten-valent pneumococcal conjugate vaccine (PCV10) in Ethiopia	duplicate	duplicate
Serotype and molecular diversity of nasopharyngeal Streptococcus pneumoniae isolates from children before and after vaccination with the ten-valent pneumococcal conjugate vaccine (PCV10) in Ethiopia.",	yes	yes	include
Serotype distribution and antibiotic susceptibility of invasive and nasopharyngeal isolates of Streptococcus pneumoniae among children in rural Mozambique	yes	yes	cross-sectional
Serotype distribution and antimicrobial resistance patterns of nasopharyngeal and invasive Streptococcus pneumoniae isolates in Hong Kong children	yes	yes	age
Serotype distribution and antimicrobial susceptibilities of nasopharyngeal isolates of Streptococcus pneumoniae from healthy children in the 13-valent pneumococcal conjugate vaccine era	duplicate	duplicate
Serotype distribution and antimicrobial susceptibilities of nasopharyngeal isolates of Streptococcus pneumoniae from healthy children in the 13-valent pneumococcal conjugate vaccine era	duplicate	duplicate
Serotype distribution and antimicrobial susceptibilities of nasopharyngeal isolates of Streptococcus pneumoniae from healthy children in the 13-valent pneumococcal conjugate vaccine era	duplicate	duplicate
Serotype distribution and antimicrobial susceptibilities of nasopharyngeal isolates of Streptococcus pneumoniae from healthy children in the 13-valent pneumococcal conjugate vaccine era.",	yes	yes	cross-sectional
Serotype Distribution of Streptococcus pneumoniae Carriage in Six-Month-Old Infants: A Cross-sectional Study During 2017-18, Tehran, Iran	yes	yes	cross-sectional
Serotype distribution of Streptococcus pneumoniae in north-western Greece and implications for a vaccination programme	yes	yes	not healthy
Serotype epidemiology and antibiotic resistance of pneumococcal isolates colonizing infants in Botswana (2016-2019).",	yes	yes	other
Serotype Patterns of Pneumococcal Disease in Adults Are Correlated With Carriage Patterns in Older Children.",	yes	yes	other
Serotype-Specific Correlates of Protection for Pneumococcal Carriage: An Analysis of Immunity in 19 Countries	duplicate	duplicate
Serotype-Specific Correlates of Protection for Pneumococcal Carriage: An Analysis of Immunity in 19 Countries	duplicate	duplicate
Serotype-Specific Correlates of Protection for Pneumococcal Carriage: An Analysis of Immunity in 19 Countries.",	no
Serotype-specific hyporesponsiveness to pneumococcal conjugate vaccine in infants carrying pneumococcus at the time of vaccination.",	yes	yes	include
Serotypes of streptococcus pneumoniae in children aged <5 years hospitalized with or without pneumonia in developing and emerging countries: A descriptive, multicenter study	yes	yes	age
Serotyping of Streptococcus pneumoniae isolates from nasopharyngeal samples: Use of an algorithm combining microbiologic, serologic, and sequential multiplex PCR techniques	yes	yes	other
Serotyping of Streptococcus pneumoniae Isolates from Nasopharyngeal Samples: Use of an Algorithm Combining Microbiologic, Serologic, and Sequential Multiplex PCR Techniques	duplicate	duplicate
Serum antibody responses to pneumococcal colonization in the first 2 years of life: results from an SE Asian longitudinal cohort study	no
Seven valent pneumococcal conjugate vaccine immunization in two Boston communities -: Changes in serotypes and antimicrobial susceptibility among Streptococcus pneumoniae isolates	duplicate	duplicate
Seven valent pneumococcal conjugate vaccine immunization in two Boston communities: Changes in serotypes and antimicrobial susceptibility among Streptococcus pneumoniae isolates	duplicate	duplicate
Seven valent pneumococcal conjugate vaccine immunization in two Boston communities: changes in serotypes and antimicrobial susceptibility among Streptococcus pneumoniae isolates.",	yes	yes	not healthy
Seven-valent pneumococcal conjugate vaccine and nasopharyngeal microbiota in healthy children.",	yes	yes	include
Simplified 0+1 and 1+1 pneumococcal vaccine schedules in Ho Chi Minh City, Vietnam: Protocol for a randomised controlled trial	duplicate	duplicate
Simplified 0+1 and 1+1 pneumococcal vaccine schedules in Ho Chi Minh City, Vietnam: protocol for a randomised controlled trial	duplicate	duplicate
Simplified 0+1 and 1+1 pneumococcal vaccine schedules in Ho Chi Minh City, Vietnam: protocol for a randomised controlled trial.",	yes	yes	other
Spread of Streptococcus pneumoniae and antibiotic-resistant S. pneumoniae from day-care center attendees to their younger siblings.",	no
Stability of serotypes during nasopharyngeal carriage of Streptococcus pneumoniae	duplicate	duplicate
Stability of serotypes during nasopharyngeal carriage of Streptococcus pneumoniae	duplicate	duplicate
Stability of serotypes during nasopharyngeal carriage of Streptococcus pneumoniae.",	no
Stable dynamics of pneumococcal carriage over a decade in the pre-PCV era	yes	yes	other
Status of research and development of pediatric vaccines for Streptococcus pneumoniae	no
Status of research and development of pediatric vaccines for Streptococcus pneumoniae	duplicate	duplicate
Strain-level resolution and pneumococcal carriage dynamics by single-molecule real-time (SMRT) sequencing of the plyNCR marker: a longitudinal study in Swiss infants	duplicate	duplicate
Strain-level resolution and pneumococcal carriage dynamics by single-molecule real-time (SMRT) sequencing of the plyNCR marker: a longitudinal study in Swiss infants.",	yes	yes	other
Streptococcus pneumoniae and Haemophilus influenzae type b carriage in Chinese children aged 12-18 months in Shanghai, China: A cross-sectional study	yes	yes	other
Streptococcus pneumoniae capsule determines disease severity in experimental pneumococcal meningitis	yes	yes	not healthy
Streptococcus pneumoniae carriage among febrile children at the time of PCV-10 immunization in pediatric emergencies at Mohammed VI University Hospital Centre in Marrakesh (Morocco)	duplicate	duplicate
Streptococcus pneumoniae carriage among febrile children at the time of PCV-10 immunization in pediatric emergencies at Mohammed VI University Hospital Centre in Marrakesh (Morocco)	duplicate	duplicate
Streptococcus pneumoniae carriage among febrile children at the time of PCV-10 immunization in pediatric emergencies at Mohammed VI University Hospital Centre in Marrakesh (Morocco)	duplicate	duplicate
Streptococcus pneumoniae carriage among febrile children at the time of PCV-10 immunization in pediatric emergencies at Mohammed VI University Hospital Centre in Marrakesh (Morocco).",	yes	yes	age
Streptococcus pneumoniae carriage among healthy and sick paediatric patients before the generalized implementation of the 13-valent pneumococcal vaccine in Morocco, 2010–2011	duplicate	duplicate
Streptococcus pneumoniae carriage among healthy and sick pediatric patients before the generalized implementation of the 13-valent pneumococcal vaccine in Morocco from 2010 to 2011	duplicate	duplicate
Streptococcus pneumoniae carriage among healthy and sick pediatric patients before the generalized implementation of the 13-valent pneumococcal vaccine in Morocco from 2010 to 2011	duplicate	duplicate
Streptococcus pneumoniae carriage among healthy and sick pediatric patients before the generalized implementation of the 13-valent pneumococcal vaccine in Morocco from 2010 to 2011.",	yes	yes	cross-sectional
Streptococcus pneumoniae carriage prevalence in Nepal: Evaluation of a method for delayed transport of samples from remote regions and implications for vaccine implementation	no
Streptococcus pneumoniae colonization in remote african pygmies	no
Streptococcus pneumoniae colonization in the young child: Association with otitis media and resistance to penicillin	yes	yes	not healthy
Streptococcus pneumoniae exposure is associated with human metapneumovirus seroconversion and increased susceptibility to in vitro HMPV infection	duplicate	duplicate
Streptococcus pneumoniae exposure is associated with human metapneumovirus seroconversion and increased susceptibility to in vitro HMPV infection	duplicate	duplicate
Streptococcus pneumoniae exposure is associated with human metapneumovirus seroconversion and increased susceptibility to in vitro HMPV infection	duplicate	duplicate
Streptococcus pneumoniae exposure is associated with human metapneumovirus seroconversion and increased susceptibility to in vitro HMPV infection.",	no
Streptococcus pneumoniae nasopharyngeal carriage in children attending day-care centers in the central region of portugal, in the era of 7-valent pneumococcal conjugate vaccine	yes	yes	other
Streptococcus pneumoniae nasopharyngeal carriage prevalence, serotype distribution, and resistance patterns among children on Lombok Island, Indonesia	yes	yes	cross-sectional
Streptococcus pneumoniae nasopharyngeal colonization in young healthy children: Rate of carriage, serotype distribution, and antibiotic resistance	yes	yes	other
Streptococcus pneumoniae serotype 19A: worldwide epidemiology	yes	yes	other
Streptococcus pneumoniae Serotypes Carried by Young Children and Their Association With Acute Otitis Media During the Period 2016-2019	yes	yes	not healthy
Study of nasopharyngeal carriage of Streptococcus pneumoniae and its antibiotics resistance in healthy children aged less than 2 years in the Marrakech region (Morocco)	duplicate	duplicate
Study of nasopharyngeal carriage of Streptococcus pneumoniae and its antibiotics resistance in healthy children aged less than 2years in the Marrakech region (Morocco); [Étude du portage rhinopharyngé de Streptococcus pneumoniae et de sa sensibilité aux antibiotiques chez les enfants en bonne santé âgés de moins de 2 ans dans la région de Marrakech (Maroc)]	yes	yes	other
Study Protocol for Preventing Early-Onset Pneumonia in Young Children Through Maternal Immunisation: A Multi-Centre Randomised Controlled Trial (PneuMatters)	yes	yes	other
Study Protocol for Preventing Early-Onset Pneumonia in Young Children Through Maternal Immunisation: A Multi-Centre Randomised Controlled Trial (PneuMatters)	duplicate	duplicate
Surveillance of Haemophilus influenzae among respiratory tract samples of Turkish children	no
Surveillance of pneumococcal colonization and invasive pneumococcal disease reveals shift in prevalent carriage serotypes in Massachusetts’ children to relatively low invasiveness	no
Survey of nasopharyngeal bacteria in infant outpatients	no
Survey of nasopharyngeal carriage of Haemophilus influenzae and Streptococcus pneumoniae in infants at day care centers	no
Survey of nonsusceptible nasopharyngeal streptococcus pneumoniae isolates in children attending day-care centers in Brazil	duplicate	duplicate
SURVEY OF NONSUSCEPTIBLE NASOPHARYNGEAL STREPTOCOCCUS PNEUMONIAE ISOLATES IN CHILDREN ATTENDING DAY-CARE CENTERS IN BRAZIL	duplicate	duplicate
Survey of nonsusceptible nasopharyngeal Streptococcus pneumoniae isolates in children attending day-care centers in Brazil.",	yes	yes	cross-sectional
Sustained reduction in vaccine-type invasive pneumococcal disease despite waning effects of a catch-up campaign in Kilifi, Kenya: A mathematical model based on pre-vaccination data	duplicate	duplicate
Sustained reduction in vaccine-type invasive pneumococcal disease despite waning effects of a catch-up campaign in Kilifi, Kenya: A mathematical model based on pre-vaccination data	duplicate	duplicate
Sustained reduction in vaccine-type invasive pneumococcal disease despite waning effects of a catch-up campaign in Kilifi, Kenya: A mathematical model based on pre-vaccination data	duplicate	duplicate
Sustained reduction in vaccine-type invasive pneumococcal disease despite waning effects of a catch-up campaign in Kilifi, Kenya: A mathematical model based on pre-vaccination data.",	yes	yes	other
Swab transport in Amies gel followed by frozen storage in skim milk tryptone glucose glycerol broth (STGGB) for studies of respiratory bacterial pathogens	no
Synergism and Antagonism of Bacterial-Viral Coinfection in the Upper Respiratory Tract	no
Synergism and Antagonism of Bacterial-Viral Coinfection in the Upper Respiratory Tract	duplicate	duplicate
Systematic Review of the Effect of Pneumococcal Conjugate Vaccine Dosing Schedules on Immunogenicity	yes	yes	other
Systematic review of the effect of pneumococcal conjugate vaccine dosing schedules on vaccine-type nasopharyngeal carriage	yes	yes	other
Technical report: Prevention of pneumococcal infections, including the use of pneumococcal conjugate and polysaccharide vaccines and antibiotic prophylaxis	no
Technical report: Prevention of pneumococcal infections, including the use of pneumococcal conjugate and polysaccharide vaccines and antibiotic prophylaxis	duplicate	duplicate
Temporal Changes in Pneumococcal Colonization in a Rural African Community With High HIV Prevalence Following Routine Infant Pneumococcal Immunization	yes	yes	not healthy
Th17 responses to pneumococcus in blood and adenoidal cells in children	duplicate	duplicate
Th17 responses to pneumococcus in blood and adenoidal cells in children.",	no
The adaptive potential during nasopharyngeal colonisation of Streptococcus pneumoniae	no
The association between antibiotic use in the community and nasopharyngeal carriage of antibiotic-resistant streptococcus pneumoniae in bedouin children	yes	yes	other
The association between antibiotic use in the community and nasopharyngeal carriage of antibiotic-resistant Streptococcus pneumoniae in Bedouin children	duplicate	duplicate
The association between pneumococcal vaccination, ethnicity, and the nasopharyngeal microbiota of children in Fiji	yes	yes	cross-sectional
The bacteriology of pneumococcal otitis media	yes	yes	not healthy
The cost-effectiveness of pneumococcal conjugate vaccination in Australia	yes	yes	other
The COVID-19 pandemic as an opportunity for unravelling the causative association between respiratory viruses and pneumococcus-associated disease in young children: a prospective study.",	yes	yes	age
The descriptive epidemiology of Streptococcus pneumoniae and Haemophilus influenzae nasopharyngeal carriage in children and adults in Kilifi District, Kenya	yes	yes	other
The dynamics of nasopharyngeal streptococcus pneumoniae carriage among rural Gambian mother-infant pairs.",	yes	yes	include
The effect of an alternative reduced-dose infant schedule and a second year catch-up schedule with 7-valent pneumococcal conjugate vaccine on pneumococcal carriage: A randomized controlled trial	duplicate	duplicate
The effect of an alternative reduced-dose infant schedule and a second year catch-up schedule with 7-valent pneumococcal conjugate vaccine on pneumococcal carriage: a randomized controlled trial.",	yes	yes	include
The effect of neonatal vitamin A supplementation on morbidity and mortality at 12 months: a randomized trial	no
The epidemiology of pneumococcal infection in children in the developing world	duplicate	duplicate
The epidemiology of pneumococcal infection in children in the developing world	duplicate	duplicate
The epidemiology of pneumococcal infection in children in the developing world.",	yes	yes	other
The etiology of bacterial pneumonia and meningitis in Vietnam.",	no
The host immune dynamics of pneumococcal colonization: implications for novel vaccine development.",	yes	yes	other
The immunogenicity and impact on nasopharyngeal carriage of fewer doses of conjugate pneumococcal vaccine immunization schedule	duplicate	duplicate
The immunogenicity and impact on nasopharyngeal carriage of fewer doses of conjugate pneumococcal vaccine immunization schedule	duplicate	duplicate
The immunogenicity and impact on nasopharyngeal carriage of fewer doses of conjugate pneumococcal vaccine immunization schedule.",	no
The impact of a pneumococcal conjugate vaccination program on the nasopharyngeal carriage, serotype distribution and antimicrobial resistance of Streptococcus pneumoniae among healthy children in Turkey	yes	yes	age
The impact of HIV infection and trimethoprim-sulphamethoxazole prophylaxis on bacterial isolates from children with community-acquired pneumonia in South Africa	yes	yes	not healthy
The impact of introduction of the 10-valent pneumococcal conjugate vaccine on pneumococcal carriage in Nigeria	no
The impact of pneumococcal conjugate vaccines on serotype 19A nasopharyngeal carriage	yes	yes	other
The impact of routine childhood immunization with higher-valent pneumococcal conjugate vaccines on antimicrobial-resistant pneumococcal diseases and carriage: a systematic literature review	yes	yes	other
The impact of the 7-valent pneumococcal conjugate vaccine on nasopharyngeal carriage of Streptococcus pneumoniae in infants of Ajlun governorate in Jordan	yes	yes	include
The impact of the heptavalent pneumococcal conjugate vaccine on risk factors for streptococcus pneumoniae carriage in children	yes	yes	other
The impact of the introduction of ten or thirteen-valent pneumococcal conjugate vaccines on antimicrobial-resistant pneumococcal disease and carriage: A systematic literature review	no
The metabolic, virulence and antimicrobial resistance profiles of colonising Streptococcus pneumoniae shift after PCV13 introduction in urban Malawi	no
The PneuCarriage Project: A Multi-Centre Comparative Study to Identify the Best Serotyping Methods for Examining Pneumococcal Carriage in Vaccine Evaluation Studies	yes	yes	other
The potential of pneumococcal conjugate vaccines for children.",	yes	yes	other
The prevalence and risk factors for pneumococcal colonization of the nasopharynx among children in Kilifi District, Kenya	yes	yes	other
The Serotype Distribution among Healthy Carriers before Vaccination Is Essential for Predicting the Impact of Pneumococcal Conjugate Vaccine on Invasive Disease	no
The short-term impact of each primary dose of pneumococcal conjugate vaccine on nasopharyngeal carriage: Systematic review and meta-analyses of randomised controlled trials	duplicate	duplicate
The short-term impact of each primary dose of pneumococcal conjugate vaccine on nasopharyngeal carriage: Systematic review and meta-analyses of randomised controlled trials	duplicate	duplicate
The short-term impact of each primary dose of pneumococcal conjugate vaccine on nasopharyngeal carriage: Systematic review and meta-analyses of randomised controlled trials	duplicate	duplicate
The short-term impact of each primary dose of pneumococcal conjugate vaccine on nasopharyngeal carriage: Systematic review and meta-analyses of randomised controlled trials.",	yes	yes	other
The Spread of Multiply Resistant Streptococcus pneumoniae at a Day Care Center in Ohio	no
The use of Streptococcus pneumoniae nasopharyngeal isolates from healthy children to predict features of invasive disease	no
Throat carriage of Streptococcus pneumoniae and Streptococcus pyogenes among infants and children in Zambia.",	yes	yes	cross-sectional
Tolerability and immunogenicity of an eleven valent mixed carrier Streptococcus pneumoniae capsular polysaccharide-diphtheria toxoid or tetanus protein conjugate vaccine in Finnish and Israeli infants	yes	yes	other
Tolerability and immunogenicity of an eleven-valent pneumococcal conjugate vaccine healthy toddlers	yes	yes	age
Topical ocular antibiotics induce bacterial resistance at extraocular sites	no
Transmission of Streptococcus pneumoniae in an urban slum community	no
Transmission of Streptococcus pneumoniae in rural gambian villages: A longitudinal study	no
Transplacental transfer and age-related levels of serum IgG antibodies to the capsular polysaccharides of Streptococcus pneumoniae types 14 and 19 in Korea	no
Treatment of acute otitis media with an antiadhesive oligosaccharide: A randomised, double-blind, placebo-controlled trial	yes	yes	not healthy
Treatment of acute otitis media with probiotics in otitis-prone children-A double-blind, placebo-controlled randomised study	yes	yes	not healthy
Trends in antibiotic resistance of Streptococcus pneumoniae and Haemophilus influenzae isolated from nasopharyngeal flora in children with acute otitis media in France before and after 13 valent pneumococcal conjugate vaccine introduction	duplicate	duplicate
Trends in antibiotic resistance of Streptococcus pneumoniae and Haemophilus influenzae isolated from nasopharyngeal flora in children with acute otitis media in France before and after 13 valent pneumococcal conjugate vaccine introduction	duplicate	duplicate
Trends in antibiotic resistance of Streptococcus pneumoniae and Haemophilus influenzae isolated from nasopharyngeal flora in children with acute otitis media in France before and after 13 valent pneumococcal conjugate vaccine introduction.",	yes	yes	other
Trends in nasopharyngeal carriage of Streptococcus pneumoniae among children attending day care centers in France: 1999-2006; [Portage de pneumocoques dans les établissements d'accueil du jeune enfant des Alpes-Maritimes et du Nord : 1999 - 2006]	no
Trends in nasopharyngeal carriage of streptococcus pneumoniae among children attending daycare centers in Southeastern France from 1999 to 2006	yes	yes	cross-sectional
Understanding the Evolution of Antibiotic-nonsusceptible Pneumococcal Nasopharyngeal Colonization following Pneumococcal Conjugate Vaccine Implementation in Young Children	yes	yes	other
Unprecedentedly high rates of Group A Streptococcus nasopharyngeal carriage in infants and toddlers in France, 2022-2023.",	no
Unprecedentedly high rates of Group A Streptococcus nasopharyngeal carriage in infants and toddlers in France, 2022–2023	duplicate	duplicate
Use of silica desiccant packets for specimen storage and transport to evaluate pneumococcal nasopharyngeal carriage among Nepalese children	yes	yes	other
Use of packets for specimen storage and transport to evaluate pneumococcal nasopharyngeal carriage	no
Use of the 13-valent pneumococcal conjugate vaccine in infants and young children	yes	yes	other
Use of vaccine in the era of antimicrobial resistance: need of effective pneumococcal vaccines.",	yes	yes	other
Using Pneumococcal Carriage Data to Monitor Postvaccination Changes in the Incidence of Pneumococcal Otitis Media	yes	yes	not healthy
Vaccine preventable diseases and vaccination coverage in Aboriginal and Torres Strait Islander people, Australia 2006-2010.",	no
Vaccines to Protect Older Adults against Pneumococcal Disease	no
Viability of respiratory pathogens cultured from nasopharyngeal swabs stored for up to 12 years at-70 °C in skim milk tryptone glucose glycerol broth	no
Vitamin A supplementation at birth delays pneumococcal colonization in South Indian infants	yes	yes	other
Weekly point prevalence of streptococcus pneumoniae, Hemophilus influenzae and Moraxella catarrhalis in the upper airways of normal young children: Effect of respiratory illness and season	no
Weekly point prevalence of Streptococcus pneumoniae, Hemophilus influenzae and Moraxella catarrhalis in the upper airways of normal young children:: effect of respiratory illness and season	duplicate	duplicate
Why we need a vaccine for non-typeable Haemophilus influenzae	duplicate	duplicate
Why we need a vaccine for non-typeable Haemophilus influenzae.",	no
Widespread sharing of pneumococcal strains in a rural African setting: proximate villages are more likely to share similar strains that are carried at multiple timepoints	duplicate	duplicate
Widespread sharing of pneumococcal strains in a rural African setting: proximate villages are more likely to share similar strains that are carried at multiple timepoints.",	yes	yes	other
Within-host microevolution of Streptococcus pneumoniae is rapid and adaptive during natural colonisation	duplicate	duplicate
Within-host microevolution of Streptococcus pneumoniae is rapid and adaptive during natural colonisation	duplicate	duplicate
Within-host microevolution of Streptococcus pneumoniae is rapid and adaptive during natural colonisation.",	no
Xylitol chewing gum in prevention of acute otitis media: Double blind randomised trial	no
β-Lactamase-producing Moraxella catarrhalis may prevent the emergence of penicillin-resistant Streptococcus pneumoniae in children with recurrent acute otitis media	no

## Sheet: science direct
Methods for estimating the direct and indirect effect of 10 valent pneumococcal vaccine on nasopharyngeal carriage in children under 2 years in Matiari, Pakistan
Impact of thirteen-valent pneumococcal conjugate vaccine on nasopharyngeal carriage in healthy children under 24 months in Okinawa, Japan
Impact of 10-valent Pneumococcal Conjugate Vaccine (PCV10) on nasopharyngeal carriage in children 2 years of age: Data from a four-year time series cross-sectional study from Pakistan
Effect of vaccination with pneumococcal capsular polysaccharides conjugated to Haemophilus influenzae-derived protein D on nasopharyngeal carriage of Streptococcus pneumoniae and H. influenzae in children under 2 years of age
Nasopharyngeal carriage of otitis media pathogens in infants receiving 10-valent non-typeable Haemophilus influenzae protein D conjugate vaccine (PHiD-CV10), 13-valent pneumococcal conjugate vaccine (PCV13) or a mixed primary schedule of both vaccines: A randomised controlled trial
Streptococcus pneumoniae carriage among healthy and sick pediatric patients before the generalized implementation of the 13-valent pneumococcal vaccine in Morocco from 2010 to 2011
Increased nasopharyngeal carriage of serotypes 6A, 6C, and 6D Streptococcus pneumoniae after introduction of childhood pneumococcal vaccination in Hong Kong
A cross-sectional survey of the prevalence of Streptococcus pneumoniae nasopharyngeal carriage in Belgian infants attending day care centres
Nasopharyngeal carriage of Streptococcus pneumoniae and other bacteria in the 7th year after implementation of the pneumococcal conjugate vaccine in the Netherlands
Nasopharyngeal carriage of Streptococcus pneumoniae in healthy Turkish infants
Efficacy of a novel, protein-based pneumococcal vaccine against nasopharyngeal carriage of Streptococcus pneumoniae in infants: A phase 2, randomized, controlled, observer-blind study
Nasopharyngeal colonization of Gambian infants by Staphylococcus aureus and Streptococcus pneumoniae before the introduction of pneumococcal conjugate vaccines
First report of Streptococcus pneumoniae serotype 6D isolates from invasive infections
Pneumococcal carriage, density, and co-colonization dynamics: A longitudinal study in Indonesian infants
Impact of HIV status and vaccination schedule on bacterial nasopharyngeal carriage following infant immunisation with the pneumococcal non-typeable Haemophilus influenzae protein D conjugate vaccine in South Africa
Nasopharyngeal carriage of Streptococcus pneumoniae among children in an urban setting in Brazil prior to PCV10 introduction
Status of research and development of pediatric vaccines for Streptococcus pneumoniae
Pneumococcal surface adhesin A antibody concentration in serum and nasopharyngeal carriage of Streptococcus pneumoniae in young African infants
Streptococcus pneumoniae carriage among febrile children at the time of PCV-10 immunization in pediatric emergencies at Mohammed VI University Hospital Centre in Marrakesh (Morocco)
Impaired serotype-specific immune function following pneumococcal vaccination in infants with prior carriage
Prevalence of pneumococcal nasopharyngeal colonization and serotypes circulating in Cameroonian children after the 13-valent pneumococcal conjugate vaccine introduction
Development of natural antibodies to pneumococcal surface protein A, pneumococcal surface adhesin A and pneumolysin in Filipino pregnant women and their infants in relation to pneumococcal carriage
The short-term impact of each primary dose of pneumococcal conjugate vaccine on nasopharyngeal carriage: Systematic review and meta-analyses of randomised controlled trials
Effect of 10-valent pneumococcal conjugate vaccine on nasopharyngeal carriage of Streptococcus pneumoniae and Haemophilus influenzae among children in São Paulo, Brazil
Limited impact of neonatal or early infant schedules of 7-valent pneumococcal conjugate vaccination on nasopharyngeal carriage of Streptococcus pneumoniae in Papua New Guinean children: A randomized controlled trial
Synergism and Antagonism of Bacterial-Viral Coinfection in the Upper Respiratory Tract
Heptavalent pneumococcal vaccine conjugated to outer membrane protein of Neisseria meningitidis serogroup b and nasopharyngeal carriage of Streptococcus pneumoniae in infants
Serotype distribution and antimicrobial susceptibilities of nasopharyngeal isolates of Streptococcus pneumoniae from healthy children in the 13-valent pneumococcal conjugate vaccine era
Direct and indirect effect of 10 valent pneumococcal vaccine on nasopharyngeal carriage in children under 2 years of age in Matiari, Pakistan
Nasopharyngeal carriage of Streptococcus pneumoniae in Romanian children before the introduction of the pneumococcal conjugated vaccination into the national immunization programme: a national, multi-centre, cross-sectional observational study
Effect of 7-valent pneumococcal conjugate vaccine on nasopharyngeal carriage with Haemophilus influenzae and Moraxella catarrhalis in a randomized controlled trial
Population effect of 10-valent pneumococcal conjugate vaccine on nasopharyngeal carriage of Streptococcus pneumoniae and non-typeable Haemophilus influenzae in Kilifi, Kenya: findings from cross-sectional carriage studies
Pneumococcal carriage in households in Karonga District, Malawi, before and after introduction of 13-valent pneumococcal conjugate vaccination
Association between household air pollution and nasopharyngeal pneumococcal carriage in Malawian infants (MSCAPE): a nested, prospective, observational study
Newborn Vitamin A Supplementation Does Not Affect Nasopharyngeal Carriage of Streptococcus pneumoniae in Bangladeshi Infants at Age 3 Months
The immunogenicity and impact on nasopharyngeal carriage of fewer doses of conjugate pneumococcal vaccine immunization schedule
Pneumococcal carriage in young children after introduction of PCV13 in Hong Kong
N9/251 – Pneumococcal nasopharyngeal carriage in newborns and very young infants in Indonesia, and a possible source of acquisition
Streptococcus pneumoniae exposure is associated with human metapneumovirus seroconversion and increased susceptibility to in vitro HMPV infection
Immunogenicity, otitis media, hearing impairment, and nasopharyngeal carriage 6-months after 13-valent or ten-valent booster pneumococcal conjugate vaccines, stratified by mixed priming schedules: PREVIX_COMBO and PREVIX_BOOST randomised controlled trials
Nasopharyngeal s. pneumoniae carriage and density in Belgian infants after 9 years of pneumococcal conjugate vaccine programme
PCV13-vaccinated children still carrying PCV13 additional serotypes show similar carriage density to a control group of PCV7-vaccinated children
Streptococcus pneumoniae carriage among healthy and sick paediatric patients before the generalized implementation of the 13-valent pneumococcal vaccine in Morocco, 2010–2011
Nasopharyngeal carriage of multidrug-resistant Streptococcus pneumoniae in institutionalized HIV infected and HIV-negative children in Northeastern Romania
Étude du portage rhinopharyngé de Streptococcus pneumoniae et de sa sensibilité aux antibiotiques chez les enfants en bonne santé âgés de moins de 2ans dans la région de Marrakech (Maroc)
Pneumococcal conjugate vaccine induced IgG and nasopharyngeal carriage of pneumococci: Hyporesponsiveness and immune correlates of protection for carriage
Impact of vaccines on Staphylococcus aureus colonization: A systematic review and meta-analysis
Pneumococcal conjugate vaccines: The potential to alter antibiotic use and nasopharyngeal carriage
Effect on nasopharyngeal pneumococcal carriage of replacing PCV7 with PCV13 in the Expanded Programme of Immunization in The Gambia
Effect of reduced two-dose (1+1) schedule of 10 and 13-valent pneumococcal conjugate vaccines (SynflorixTM and Prevenar13TM)) on nasopharyngeal carriage and serotype-specific immune response in the first two years of life: Results from an open-labelled randomized controlled trial in Indian children
Associations between ethnicity, social contact, and pneumococcal carriage three years post-PCV10 in Fiji
Adherence to pneumococcal conjugate vaccination schedule and uptake rate as compared to the established diphtheria-tetanus-acellular pertussis vaccination in Cyprus
Immunogenicity, efficacy, safety and effectiveness of pneumococcal conjugate vaccines (1998–2006)
Effect of ten-valent pneumococcal conjugate vaccine on invasive pneumococcal disease and nasopharyngeal carriage in Kenya: a longitudinal surveillance study
PneuMum: Impact from a randomised controlled trial of maternal 23-valent pneumococcal polysaccharide vaccination on middle ear disease amongst Indigenous infants, Northern Territory, Australia
PROPHYLAXIS OF BACTERIAL MENINGITIS
The effect of an alternative reduced-dose infant schedule and a second year catch-up schedule with 7-valent pneumococcal conjugate vaccine on pneumococcal carriage: A randomized controlled trial
Effect of ten-valent pneumococcal conjugate vaccine introduction on pneumococcal carriage in Fiji: results from four annual cross-sectional carriage surveys
Effect of conjugate pneumococcal vaccine followed by polysaccharide pneumococcal vaccine on recurrent acute otitis media: a randomised study
Sustained reduction in vaccine-type invasive pneumococcal disease despite waning effects of a catch-up campaign in Kilifi, Kenya: A mathematical model based on pre-vaccination data

## Sheet: web of science
Nasopharyngeal carriage of Streptococcus pneumoniae in healthy Turkish infants
A cross-sectional survey of the prevalence of Streptococcus pneumoniae nasopharyngeal carriage in Belgian infants attending day care centres
Efficacy of a novel, protein-based pneumococcal vaccine against nasopharyngeal carriage of Streptococcus pneumoniae in infants: A phase 2, randomized, controlled, observer-blind study
Dynamics of Streptococcus pneumoniae nasopharyngeal carriage with high heptavalent pneumococcal conjugate vaccine coverage in Central Greece
Heptavalent pneumococcal vaccine conjugated to outer membrane protein of Neisseria meningitidis serogroup b and nasopharyngeal carriage of Streptococcus pneumoniae in infants
Impact of HIV status and vaccination schedule on bacterial nasopharyngeal carriage following infant immunisation with the pneumococcal non-typeable Haemophilus influenzae protein D conjugate vaccine in South Africa
Nasopharyngeal carriage of Streptococcus pneumoniae in Gambian infants:: A longitudinal study
Pneumococcal acute otitis media in relation to pneumococcal nasopharyngeal carriage
Serotype distribution and antimicrobial susceptibilities of nasopharyngeal isolates of Streptococcus pneumoniae from healthy children in the 13-valent pneumococcal conjugate vaccine era
Nasopharyngeal carriage of Streptococcus pneumoniae in healthy children and multidrug resistance
Nasopharyngeal carriage of Streptococcus pneumoniae among children in an urban setting in Brazil prior to PCV10 introduction
Increased nasopharyngeal carriage of serotypes 6A, 6C, and 6D Streptococcus pneumoniae after introduction of childhood pneumococcal vaccination in Hong Kong
Nasopharyngeal carriage of Streptococcus pneumoniae in Gambian villagers
The short-term impact of each primary dose of pneumococcal conjugate vaccine on nasopharyngeal carriage: Systematic review and meta-analyses of randomised controlled trials
Impact of the 10-valent pneumococcal non-typeable Haemophilus influenzae Protein D conjugate vaccine (PHiD-CV) on bacterial nasopharyngeal carriage
Effect of vaccination with pneumococcal capsular polysaccharides conjugated to Haemophilus influenzae-derived protein D on nasopharyngeal carriage of Streptococcus pneumoniae and H. influenzae in children under 2 years of age
Impact of thirteen-valent pneumococcal conjugate vaccine on nasopharyngeal carriage in healthy children under 24 months in Okinawa, Japan
Direct and indirect effect of 10 valent pneumococcal vaccine on nasopharyngeal carriage in children under 2 years of age in Matiari, Pakistan
Impact of 10-valent Pneumococcal Conjugate Vaccine (PCV10) on nasopharyngeal carriage in children 2 years of age: Data from a four-year time series cross-sectional study from Pakistan
Pneumococcal Nasopharyngeal Carriage Among Infants Born to Human Immunodeficiency Virus-infected Mothers Immunized With Pneumococcal Polysaccharide Vaccine During Gestation
Streptococcus pneumoniae carriage among febrile children at the time of PCV-10 immunization in pediatric emergencies at Mohammed VI University Hospital Centre in Marrakesh (Morocco)
Prevalence of Pneumococcal Carriage among Jordanian Infants in the First 6 Months of Age, 2008-2016
Nasopharyngeal carriage of community-acquired, antibiotic-resistant Streptococcus pneumoniae in a Zambian paediatric population
Nasopharyngeal carriage of Streptococcus pneumoniae in Romanian children before the introduction of the pneumococcal conjugated vaccination into the national immunization programme: a national, multi-centre, cross-sectional observational study
Nasopharyngeal carriage of penicillin-resistant Streptococcus pneumoniae in healthy children
Molecular surveillance of nasopharyngeal carriage of Streptococcus pneumoniae in children vaccinated with conjugated polysaccharide pneumococcal vaccines
Nasopharyngeal carriage of otitis media pathogens in infants receiving 10-valent non-typeable Haemophilus influenzae protein D conjugate vaccine (PHiD-CV10), 13-valent pneumococcal conjugate vaccine (PCV13) or a mixed primary schedule of both vaccines: A randomised controlled trial
Nasopharyngeal carriage of Streptococcus pneumoniae in healthy children:: Implications for the use of heptavalent pneumococcal conjugate vaccine
Antimicrobial Resistance in Pneumococcal Carriage Isolates from Children under 2 Years of Age in Rural Pakistan
Changes in the Serotype Distribution among Antibiotic Resistant Carriage Streptococcus pneumoniae Isolates in Children after the Introduction of the Extended-Valency Pneumococcal Conjugate Vaccine
A Comparison of Pneumococcal Nasopharyngeal Carriage in Very Young Fijian Infants Born by Vaginal or Cesarean Delivery
Nasopharyngeal carriage of resistant pneumococci in young South Indian infants
Effectiveness of the 10-Valent Pneumococcal Nontypeable Haemophilus influenzae Protein D-Conjugated Vaccine (PHiD-CV) Against Carriage and Acute Otitis Media-A Double-Blind Randomized Clinical Trial in Finland
Seven valent pneumococcal conjugate vaccine immunization in two Boston communities -: Changes in serotypes and antimicrobial susceptibility among Streptococcus pneumoniae isolates
Maternal and neonatal pneumococcal vaccination - where are we now?
Nasopharyngeal carriage of Streptococcus pneumoniae in children under 5 years of age before introduction of pneumococcal vaccine (PCV10) in urban and rural districts in Pakistan
Stability of serotypes during nasopharyngeal carriage of Streptococcus pneumoniae
Pneumococcal carriage in young children after introduction of PCV13 in Hong Kong
SURVEY OF NONSUSCEPTIBLE NASOPHARYNGEAL STREPTOCOCCUS PNEUMONIAE ISOLATES IN CHILDREN ATTENDING DAY-CARE CENTERS IN BRAZIL
Immunogenicity and impact on nasopharyngeal carriage of a nonavalent pneumococcal conjugate vaccine
Non-typeable Streptococcus pneumoniae infection in a medical center in Taiwan after wide use of pneumococcal conjugate vaccine
Study of nasopharyngeal carriage of Streptococcus pneumoniae and its antibiotics resistance in healthy children aged less than 2 years in the Marrakech region (Morocco)
Serotype Distribution of Streptococcus pneumoniae Carriage in Six-Month-Old Infants: A Cross-sectional Study During 2017-18, Tehran, Iran
Change in nasopharyngeal carriage of Streptococcus pneumoniae resulting from antibiotic therapy for acute otitis media in children
Non-typeable Streptococcus pneumoniae carriage isolates genetically similar to invasive and carriage isolates expressing capsular type 14 in Brazilian infants
The association between antibiotic use in the community and nasopharyngeal carriage of antibiotic-resistant Streptococcus pneumoniae in Bedouin children
Pneumococcal conjugate vaccine induced IgG and nasopharyngeal carriage of pneumococci: Hyporesponsiveness and immune correlates of protection for carriage
Pneumococcal Carriage in Infants Post-PCV10 Introduction in Pakistan: Results from Serial Cross-Sectional Surveys
Pneumococcal conjugate vaccines: proceedings from an Interactive Symposium at the 41st Interscience Conference on Antimicrobial Agents and Chemotherapy
Nasopharyngeal Carriage in Children After the Introduction of Generalized Infant Pneumococcal Conjugate Vaccine Immunization in Germany
Nasopharyngeal S. pneumoniae carriage and density in Belgian infants after 9 years of pneumococcal conjugate vaccine programme
Serotype and molecular diversity of nasopharyngeal Streptococcus pneumoniae isolates from children before and after vaccination with the ten-valent pneumococcal conjugate vaccine (PCV10) in Ethiopia
EPIDEMIOLOGIC STUDIES OF STREPTOCOCCUS-PNEUMONIAE IN INFANTS - ANTIBODY-RESPONSE TO NASOPHARYNGEAL CARRIAGE OF TYPE-3, TYPE-19, AND TYPE-23
Measurement of pneumococcal IgG antibody, carriage and infection with Streptococcus pneumoniae in children under five years of age with acute respiratory infection in Niger
Pneumococcal carriage in households in Karonga District, Malawi, before and after introduction of 13-valent pneumococcal conjugate vaccination
Prevalence and risk factors for Staphylococcus aureus nasopharyngeal carriage during a PCV trial
Invasive Pneumococcal Disease in Infants Younger Than 90 Days Before and After Introduction of PCV7
A Phase 1 Randomized, Placebo-controlled, Observer-blinded Trial to Evaluate the Safety and Immunogenicity of Inactivated Streptococcus pneumoniae Whole-cell Vaccine in Adults
Pneumococcal Nasopharyngeal Carriage following Reduced Doses of a 7-Valent Pneumococcal Conjugate Vaccine and a 23-Valent Pneumococcal Polysaccharide Vaccine Booster
Failure to elicit seroresponses to pneumococcal surface proteins (pneumococcal histidine triad D, pneumococcal choline-binding protein A, and serine proteinase precursor A) in children with pneumococcal bacteraemia
Trends in antibiotic resistance of Streptococcus pneumoniae and Haemophilus influenzae isolated from nasopharyngeal flora in children with acute otitis media in France before and after 13 valent pneumococcal conjugate vaccine introduction
Use of the 13-valent pneumococcal conjugate vaccine in infants and young children
Influence of age, social patterns and nasopharyngeal carriage on antibodies to three conserved pneumococcal surface proteins (PhtD, PcpA and PrtA) in healthy young children
Modelling multi-type transmission of pneumococcal carriage in Bangladeshi families
Within-host microevolution of Streptococcus pneumoniae is rapid and adaptive during natural colonisation
Impact of conjugate vaccine on transmission of antimicrobial-resistant Streptococcus pneumoniae among Alaskan children
Tolerability and immunogenicity of an eleven valent mixed carrier Streptococcus pneumoniae capsular polysaccharide-diphtheria toxoid or tetanus protein conjugate vaccine in Finnish and Israeli infants
Dose-specific Effectiveness of 7-and 13-Valent Pneumococcal Conjugate Vaccines Against Vaccine-serotype Streptococcus pneumoniae Colonization in Children
10-Valent pneumococcal non-typeable H. influenzae protein D conjugate vaccine (PHiD-CV10) versus 13-valent pneumococcal conjugate vaccine (PCV13) as a booster dose to broaden and strengthen protection from otitis media (PREVIX_BOOST) in Australian Aboriginal children: study protocol for a randomised controlled trial
Strain-level resolution and pneumococcal carriage dynamics by single-molecule real-time (SMRT) sequencing of the plyNCR marker: a longitudinal study in Swiss infants
Maternal Antibodies to Pneumolysin but Not to Pneumococcal Surface Protein A Delay Early Pneumococcal Carriage in High-Risk Papua New Guinean Infants
Effect of 7-valent pneumococcal conjugate vaccine on nasopharyngeal carriage with Haemophilus influenzae and Moraxella catarrhalis in a randomized controlled trial
Streptococcus pneumoniae Serotypes Carried by Young Children and Their Association With Acute Otitis Media During the Period 2016-2019
Weekly point prevalence of Streptococcus pneumoniae, Hemophilus influenzae and Moraxella catarrhalis in the upper airways of normal young children:: effect of respiratory illness and season
Factors associated with pneumococcal carriage and density in infants and young children in Laos PDR
Maternal pneumococcal nasopharyngeal carriage and risk factors for neonatal carriage after the introduction of pneumococcal conjugate vaccines in The Gambia
Comparison of pneumococcal conjugate vaccine (PCV-13) cellular immune responses after primary and booster doses of vaccine
Newborn Vitamin A Supplementation Does Not Affect Nasopharyngeal Carriage of Streptococcus pneumoniae in Bangladeshi Infants at Age 3 Months
Transplacental transfer and age-related levels of serum IgG antibodies to the capsular polysaccharides of Streptococcus pneumoniae types 14 and 19 in Korea
Pneumococcal nasopharyngeal carriage in Indonesia infants and toddlers post-PCV13 vaccination in a 2+1 schedule: A prospective cohort study
Effect of community-wide conjugate pneumococcal vaccine use in infancy on nasopharyngeal carriage through 3 years of age: A cross-sectional study in a high-risk population
Pneumococcal carriage in children during their first two years: important role of family exposure
Pneumococcal acute otitis media in infants and children in central Romania, 2009-2011: microbiological characteristics and potential coverage by pneumococcal conjugate vaccines
Natural development of antibodies to pneumococcal capsular polysaccharides depends on the serotype:: Association with pneumococcal carriage and acute otitis media in young children
Acquisition of Streptococcus pneumoniae and nonspecific morbidity in infants and their families - A cohort study
Streptococcus pneumoniae exposure is associated with human metapneumovirus seroconversion and increased susceptibility to in vitro HMPV infection
Vitamin A supplementation at birth delays pneumococcal colonization in South Indian infants
Nasopharyngeal carriage of S-pneumoniae among young children in rural Nepal
Sustained reduction in vaccine-type invasive pneumococcal disease despite waning effects of a catch-up campaign in Kilifi, Kenya: A mathematical model based on pre-vaccination data
Reduced IL-17A Secretion Is Associated with High Levels of Pneumococcal Nasopharyngeal Carriage in Fijian Children
Immunogenicity, efficacy, safety and effectiveness of pneumococcal conjugate vaccines (1998-2006)
Pneumococcal conjugate vaccine does not influence Staphylococcus aureus carriage in young children with acute otitis media
Immunogenicity, safety and reactogenicity of the 10-valent pneumococcal non-typeable Haemophilus influenzae protein D conjugate vaccine (PHiD-CV) when co-administered with the DTPw-HBV/Hib vaccine in Indian infants: a single-blind, randomized, controlled study
Safety and immunogenicity of a nonavalent pneumococcal vaccine conjugated to CRM197 administered simultaneously but in a separate syringe with diphtheria, tetanus and pertussis vaccines in Gambian infants
Impact of heptavalent pneumococcal conjugate vaccine on nasopharyngeal carriage of penicillin-resistant Streptococcus pneumonide among day-care center attendees in central Greece
Pneumococcal Colonization in the Familial Context and Implications for Anti-Pneumococcal Immunization in Adults: Results from the BINOCOLO Project in Sicily
Decrease of invasive pneumococcal infections in children among 8 children's hospitals in the United States after the introduction of the 7-valent pneumococcal conjugate vaccine
Polysaccharide and conjugate vaccines to Streptococcus pneumoniae generate distinct humoral responses
Pneumococcal serotype distribution in adults with invasive disease and in carrier children in Italy: Should we expect herd protection of adults through infants' vaccination?
Impact of the conjugate pneumococcal vaccine in Arkansas
Compared effectiveness of the 7-valent pneumococcal conjugate vaccine in children with the 13-valent vaccine in adults
Pneumococcal carriage in vaccine-eligible children and unvaccinated infants in Lao PDR two years following the introduction of the 13-valent pneumococcal conjugate vaccine
High genetic diversity of Staphylococcus aureus strains colonising the nasopharynx of Gambian villagers before widespread use of pneumococcal conjugate vaccines
Pneumococcal conjugate vaccination in children with recurrent acute otitis media: A therapeutic alternative?
Invasive pneumococcal disease in England and Wales: what is the true burden and what is the potential for prevention using 7 valent pneumococcal conjugate vaccine?
Carrier-Induced Hyporesponsiveness to Pneumococcal Conjugate Vaccines: Unraveling the Influence of Serotypes, Timing, and Previous Vaccine Dose
Effect of different schedules of ten-valent pneumococcal conjugate vaccine on pneumococcal carriage in Vietnamese infants: results from a randomised controlled trial
Safety and Immunogenicity of Pneumococcal Conjugate Vaccines in a High-risk Population: A Randomized Controlled Trial of 10-Valent and 13-Valent Pneumococcal Conjugate Vaccine in Papua New Guinean Infants
Seasonality and outbreak of a predominant Streptococcus pneumoniae serotype 1 clone from The Gambia: Expansion of ST217 hypervirulent clonal complex in West Africa
Serotype-Specific Correlates of Protection for Pneumococcal Carriage: An Analysis of Immunity in 19 Countries
Longitudinal Colonization With Streptococcus pneumoniae During the First Year of Life in a Healthy Newborn Cohort
Effect of Reduced-Dose Schedules With 7-Valent Pneumococcal Conjugate Vaccine on Nasopharyngeal Pneumococcal Carriage in Children A Randomized Controlled Trial
Antibody response to pneumococcal capsular polysaccharides in children with acute otitis media
Effect of reduced two-dose (1+1) schedule of 10 and 13-valent pneumococcal conjugate vaccines (SynflorixTM and Prevenar13TM)) on nasopharyngeal carriage and serotype-specific immune response in the first two years of life: Results from an open-labelled randomized controlled trial in Indian children
Indoor air pollution and tobacco smoke exposure: impact on nasopharyngeal bacterial carriage in mothers and infants in an African birth cohort study
Temporal Changes in Pneumococcal Colonization in a Rural African Community With High HIV Prevalence Following Routine Infant Pneumococcal Immunization
Associations between ethnicity, social contact, and pneumococcal carriage three years post-PCV10 in Fiji
Immunologic non-inferiority and safety of the investigational pneumococcal non-typeable Haemophilus influenzae protein D-conjugate vaccine (PHiD-CV) 4-dose vial presentation compared to the licensed PHiD-CV 1-dose vial presentation in infants: A phase III randomized study
Pneumococcal carriage and otitis media induce salivary antibodies to pneumococcal capsular polysaccharides in children
A Longitudinal Study of Streptococcus pneumoniae Carriage in a Cohort of Infants and Their Mothers on the Thailand-Myanmar Border
Effect of conjugate pneumococcal vaccine followed by polysaccharide pneumococcal vaccine on recurrent acute otitis media: a randomised study
Prevalence of nasal carriage of Staphylococcus aureus and Streptococcus pneumoniae in Primary Care and factors associated with colonization
Mother-infant vaccination with pneumococcal polysaccharide vaccine: Persistence of maternal antibodies and responses of infants to vaccination
Serum antibody responses to pneumococcal colonization in the first 2 years of life: results from an SE Asian longitudinal cohort study
Pneumococcal genetic variability in age-dependent bacterial carriage
Pneumococcal conjugate vaccine primes mucosal immune responses to pneumococcal polysaccharide vaccine booster in Papua New Guinean children
Impaired Innate and Adaptive Immunity to Streptococcus pneumoniae and Its Effect on Colonization in an Infant Mouse Model
Association of pneumococcal carriage in infants with the risk of carriage among their contacts in Nha Trang, Vietnam: A nested cross-sectional survey
Etiology of serious infections in young Gambian infants
Safety and immunogenicity of a novel 10-valent pneumococcal conjugate vaccine candidate in adults, toddlers, and infants in The Gambia-Results of a phase 1/2 randomized, double-blinded, controlled trial
Persistence of Immunity Following 2-Dose Priming with a 10-Valent Pneumococcal Conjugate Vaccine at 6 and 10 Weeks or 6 and 14 Weeks of Age in Nepalese Toddlers
Serotyping of Streptococcus pneumoniae Isolates from Nasopharyngeal Samples: Use of an Algorithm Combining Microbiologic, Serologic, and Sequential Multiplex PCR Techniques
Vaccines to Protect Older Adults against Pneumococcal Disease
Widespread sharing of pneumococcal strains in a rural African setting: proximate villages are more likely to share similar strains that are carried at multiple timepoints
Nasopharyngeal pneumococcal carriage after combined pneumococcal conjugate and polysaccharide vaccination in children with a history of recurrent acute otitis media
Effect of ten-valent pneumococcal conjugate vaccine introduction on pneumococcal carriage in Fiji: results from four annual cross-sectional carriage surveys
Primary and booster salivary antibody responses to a 7-valent pneumococcal conjugate vaccine in infants
Association between household air pollution and nasopharyngeal pneumococcal carriage in Malawian infants (MSCAPE): a nested, prospective, observational study
Greater antibody responses to an eleven valent mixed carrier diphtheria- or tetanus-conjugated pneumococcal vaccine in Filipino than in Finnish or Israeli infants
Rapid replacement by non-vaccine pneumococcal serotypes may mitigate the impact of the pneumococcal conjugate vaccine on nasopharyngeal bacterial ecology
Pneumococcal vaccine
Indirect Effect of 7-Valent Pneumococcal Conjugate Vaccine on Pneumococcal Carriage in Newborns in Rural Gambia: A Randomised Controlled Trial
PneuMum: Impact from a randomised controlled trial of maternal 23-valent pneumococcal polysaccharide vaccination on middle ear disease amongst Indigenous infants, Northern Territory, Australia
Predictors of pneumococcal conjugate vaccine immunogenicity among infants and toddlers in an American Indian PnCRM7 efficacy trial
Comparability of antibody response to a booster dose of 7-valent pneumococcal conjugate vaccine in infants primed with either 2 or 3 doses
Climate induces seasonality in pneumococcal transmission
Effect of pneumococcal conjugate vaccine on prevalence of otitis media with effusion among children in Vietnam
Predictors of antibody persistence to the 7-valent pneumococcal conjugate vaccine in healthy Fijian infants at 12 months of age
Polysaccharide vaccines for prevention of encapsulated bacterial infections: Part 1
Epidemiology of Otitis Media With Otorrhea Among Bangladeshi Children: Baseline Study for Future Assessment of Pneumococcal Conjugate Vaccine Impact
Pneumococcal conjugate vaccines as maternal and infant immunogens: challenges of maternal recruitment
Simplified 0+1 and 1+1 pneumococcal vaccine schedules in Ho Chi Minh City, Vietnam: protocol for a randomised controlled trial
Nasopharyngeal carriage of anaerobes during health and acute otitis media by two years of age
Pneumococcal Vaccines: Host Interactions, Population Dynamics, and Design Principles
Association between early bacterial carriage and otitis media in Aboriginal and non-Aboriginal children in a semi-arid area of Western Australia: a cohort study
Comparing pneumococcal conjugate vaccine schedules based on 3 and 2 primary doses: Systematic review and meta-analysis
Nasopharyngeal colonization in southern Israel with antibiotic-resistant pneumococci during the first 2 years of life: Relation to serotypes likely to be included in pneumococcal conjugate vaccines
Immunogenicity, Impact on Carriage and Reactogenicity of 10-Valent Pneumococcal Non-Typeable Haemophilus influenzae Protein D Conjugate Vaccine in Kenyan Children Aged 1-4 Years: A Randomized Controlled Trial
Associations between nasopharyngeal carriage of Group B Streptococcus and other respiratory pathogens during early infancy
Immunogenicity and serotype-specific efficacy of a 9-valent pneumococcal conjugate vaccine (PCV-9) determined during an efficacy trial in The Gambia
Nasopharyngeal colonization in Costa Rican children during the first year of life
Invasive pneumococcal disease in England and Wales: Vaccination implications
Carriage of multidrug-resistant Streptococcus pneumoniae and impact of chemoprophylaxis during an outbreak of meningitis at a day care center
Safety and immunogenicity of the 23-valent pneumococcal polysaccharide vaccine at 12 months of age, following one, two, or three doses of the 7-valent pneumococcal conjugate vaccine in infancy
A toddler PCV booster dose following 3 infancy priming doses increases circulating serotype-specific IGG levels but does not increase protection against carriage
Non-vaccine serotype pneumococcal carriage in healthy infants in South Africa following introduction of the 13-valent pneumococcal conjugate vaccine
Age- and Serotype-Specific Pediatric Invasive Pneumococcal Disease: Insights from Systematic Surveillance in Santiago, Chile, 1994-2007
The cost-effectiveness of pneumococcal conjugate vaccination in Australia
Evaluation of different infant vaccination schedules incorporating pneumococcal vaccination (The Vietnam Pneumococcal Project): protocol of a randomised controlled trial
Technical report: Prevention of pneumococcal infections, including the use of pneumococcal conjugate and polysaccharide vaccines and antibiotic prophylaxis
Dynamic transmission modelling to address intant pneumococcal conjugate vaccine schedule modifications in the UK
Efficacy of a pneumococcal conjugate vaccine against acute otitis media
Pneumococcal conjugate vaccines PREVenar13 and SynflorIX in sequence or alone in high-risk Indigenous infants (PREV-IX_COMBO): protocol of a randomised controlled trial
Effect of early measles vaccine on pneumococcal colonization: A randomized trial from Guinea-Bissau
Differences in nasopharyngeal bacterial flora in children with nonsevere recurrent acute otitis media and chronic otitis media with effusion: implications for management
Efficacy, safety and immunogenicity of heptavalent pneumococcal conjugate vaccine in children
Immune Response in Infants to the Heptavalent Pneumococcal Conjugate Vaccine against Vaccine-Related Serotypes 6A and 19A
Viability of respiratory pathogens cultured from nasopharyngeal swabs stored for up to 12 years at-70 °C in skim milk tryptone glucose glycerol broth
Factors associated with pneumococcal carriage and density in children and adults in Fiji, using four cross-sectional surveys
Effect on nasopharyngeal pneumococcal carriage of replacing PCV7 with PCV13 in the Expanded Programme of Immunization in The Gambia
The impact of introduction of the 10-valent pneumococcal conjugate vaccine on pneumococcal carriage in Nigeria
Long-term Impact of Oral Azithromycin Taken by Gambian Women During Labor on Prevalence and Antibiotic Susceptibility of Streptococcus pneumoniae and Staphylococcus aureus in Their Infants: Follow-up of a Randomized Clinical Trial
Pneumococcal carriage in children in The Netherlands: A molecular epidemiological study
Direct Effect of 10-Valent Conjugate Pneumococcal Vaccination on Pneumococcal Carriage in Children Brazil
Systematic Review of the Effect of Pneumococcal Conjugate Vaccine Dosing Schedules on Immunogenicity
Immunogenicity and seroefficacy of 10-valent and 13-valent pneumococcal conjugate vaccines: a systematic review and network meta-analysis of individual participant data
Comparison of antibiotic resistance and serotype composition of carriage and invasive pneumococci among Bangladeshi children: Implications for treatment policy and vaccine formulation
Tolerability and immunogenicity of an eleven-valent pneumococcal conjugate vaccine healthy toddlers
Estimated impact of revising the 13-valent pneumococcal conjugate vaccine schedule from 2+1 to 1+1 in England and Wales: A modelling study
Assessing the efficiency of catch-up campaigns for the introduction of pneumococcal conjugate vaccine: a modelling study based on data from PCV10 introduction in Kilifi, Kenya
Seroprevalence of IgG antibodies against 13 vaccine Streptococcus pneumoniae serotypes in the Netherlands
Safety and immunogenicity of booster immunization with 7-valent pneumococcal conjugate vaccine in children with idiopathic nephrotic syndrome
Pneumococcal Conjugate Vaccine Breakthrough Infections: 2001-2016
Effect of Haemophilus influenzae type b vaccination without a booster dose on invasive H influenzae type b disease, nasopharyngeal carriage, and population immunity in Kilifi, Kenya: a 15-year regional surveillance study
10-valent pneumococcal non-typeable Haemophilus influenzae protein-D conjugate vaccine (PHiD-CV) induces memory B cell responses in healthy Kenyan toddlers
Priming of immunological memory by pneumococcal conjugate vaccine in children unresponsive to 23-valent polysaccharide pneumococcal vaccine
Risk factors associated with Streptococcus pneumonia carriage in children under five years old with acute respiratory infection in Niger
Mucosal immune responses to capsular pneumococcal polysaccharides in immunized preschool children and controls with similar nasal pneumococcal colonization rates
Levels of pneumococcal conjugate vaccine coverage and indirect protection against invasive pneumococcal disease and pneumonia hospitalisations in Australia: An observational study
Efficacy against pneumococcal carriage and the immunogenicity of reduced-dose (0+1 and 1+1) PCV10 and PCV13 schedules in Ho Chi Minh City, Viet Nam: a parallel, single-blind, randomised controlled trial
Immunogenicity and Efficacy of Pneumococcal Conjugate Vaccine (Prevenar13(R)) in Preventing Acquisition of Carriage of Pneumococcal Vaccine Serotypes in Tanzanian Children With HIV/AIDS
Otitis media at 6-monthly assessments of Australian First Nations children between ages 12-36 months: Findings from two randomised controlled trials of combined pneumococcal conjugate vaccines
Predictors of Respiratory Syncytial Virus, Influenza Virus, and Human Metapneumovirus Carriage in Children Under 5 Years With WHO-Defined Fast-Breathing Pneumonia in Pakistan
Interchangeability, immunogenicity and safety of a combined 10-valent pneumococcal Haemophilus influenzae protein D conjugate vaccine (Synflorix) and 13-valent-PCV (Prevenar13) schedule at 1-2-4-6 months: PREVIX_COMBO, a 3-arm randomised controlled trial
Immunogenicity, Safety and Reactogenicity of a Booster Dose of the 10-Valent Pneumococcal Nontypeable H. influenzae Protein D Conjugate Vaccine Coadministered With DTPa-IPV-Hib in Dutch Children A Randomized Controlled Trial
Dynamics and Determinants of Pneumococcal Antibodies Specific against 13 Vaccine Serotypes in the Pre-Vaccination Era
Could a single dose of pneurnococcal conjugate vaccine in children be effective? Modeling the optimal age of vaccination
A decade (1989-1998) of pediatric invasive pneumococcal disease in 2 populations residing in 1 geographic location: Implications for vaccine choice
Immunogenicity and safety of 7-valent pneumococcal conjugate vaccine (PCV7) in children aged 2-5 years in China
Pneumococcal concentration and serotype distribution in preschool children with radiologically confirmed pneumonia compared to healthy controls prior to introduction of pneumococcal vaccination in Zanzibar: an observational study
Immunogenicity of pneumococcal vaccination of patients with cochlear implants
Efficacy, safety, and immunogenicity of heptavalent pneumococcal conjugate vaccine in children
Oral azithromycin given during labour decreases bacterial carriage in the mothers and their offspring: a double-blind randomized trial
Impact of vaccines on Staphylococcus aureus colonization: A systematic review and meta-analysis
Study Protocol for Preventing Early-Onset Pneumonia in Young Children Through Maternal Immunisation: A Multi-Centre Randomised Controlled Trial (PneuMatters)
Modelling of endemic carriage of Haemophilus influenzae in Aboriginal infants in Northern Australia
The Serotype Distribution among Healthy Carriers before Vaccination Is Essential for Predicting the Impact of Pneumococcal Conjugate Vaccine on Invasive Disease
Population immunity to pneumococcal serotypes in Kilifi, Kenya, before and 6 years after the introduction of PCV10 with a catch-up campaign: an observational study of cross-sectional serosurveys
Carriage of methicillin-resistant Staphylococcus aureus in children in Brazil
Amoxicillin/clavulanate for infections in infants and children: past, present and future
PCV10 elicits Protein D IgG responses in Papua New Guinean children but has no impact on NTHi carriage in the first two years of life
Carriage rates and antimicrobial sensitivity of pneumococci in the upper respiratory tract of children less than ten years old, in a north Indian rural community
1Enterococcal colonization of infants in a neonatal intensive care unit: associated predictors, risk factors and seasonal patterns
Xylitol chewing gum in prevention of acute otitis media: Double blind randomised trial
Impact of antimicrobial exposure and β-lactamase-producing bacteria on salivary β-lactamase activity in infancy
Etiology of community acquired pneumonia among children in India: prospective, cohort study
S-pneumoniae transmission according to inclusion in conjugate vaccines:: Bayesian analysis of a longitudinal follow-up in schools -: art. no. 14
Th17 responses to pneumococcus in blood and adenoidal cells in children
Early-life and contemporaneous nutritional and environmental predictors of antibody response to vaccination in young Gambian adults
Risk factors for carriage of antimicrobial-resistant bacteria in community dwelling-children in the Asia-Pacific region: a systematic review and meta-analysis
Current Epidemiology and Trends in Invasive Haemophilus influenzae Disease-United States, 2009-2015
Probiotics and Prebiotics in Preventing Episodes of Acute Otitis Media in High-risk Children: A Randomized, Double-blind, Placebo-controlled Study
The effect of neonatal vitamin A supplementation on morbidity and mortality at 12 months: a randomized trial
Surveillance of Haemophilus influenzae among respiratory tract samples of Turkish children
Early Respiratory Microbiota Composition Determines Bacterial Succession Patterns and Respiratory Health in Children

## Sheet: scopus
A longitudinal hospital-based epidemiology study to assess acute otitis media incidence and nasopharyngeal carriage in Korean children up to 24 months
Association of Nonpharmaceutical Interventions during the COVID-19 Pandemic with Invasive Pneumococcal Disease, Pneumococcal Carriage, and Respiratory Viral Infections among Children in France
Evaluation of the impact of childhood 13-valent pneumococcal conjugate vaccine introduction on adult pneumonia in Ulaanbaatar, Mongolia: study protocol for an observational study
Nasopharyngeal pneumococcal carriage in healthy Turkish children after 13-valent conjugated pneumococcal vaccine implementation in the national immunization program
Pneumococcal vaccine schedules (PVS) study: a cluster-randomised, non-inferiority trial of an alternative versus standard schedule for pneumococcal conjugate vaccination—statistical analysis plan
Nasopharyngeal carriage of streptococcus pneumoniae and associated factors among children in Southwest Ethiopia
Impact of mass administration of azithromycin as a preventive treatment on the prevalence and resistance of nasopharyngeal carriage of Staphylococcus aureus
Stable dynamics of pneumococcal carriage over a decade in the pre-PCV era
Long-term Azithromycin in Children With Bronchiectasis Unrelated to Cystic Fibrosis: Treatment Effects Over Time
Nasopharyngeal carriage of Streptococcus pneumoniae among children <5 years of age in Indonesia prior to pneumococcal conjugate vaccine introduction
Nasopharyngeal Carriage of Pneumococcus in Children in England up to 10 Years After 13-Valent Pneumococcal Conjugate Vaccine Introduction: Persistence of Serotypes 3 and 19A and Emergence of 7C
Impact of thirteen-valent pneumococcal conjugate vaccine on nasopharyngeal carriage in healthy children under 24 months in Okinawa, Japan
Understanding the Evolution of Antibiotic-nonsusceptible Pneumococcal Nasopharyngeal Colonization following Pneumococcal Conjugate Vaccine Implementation in Young Children
Pneumococcal nasopharyngeal carriage and antimicrobial susceptibility profile in children under five in southern Ethiopia
A Tale of 2 Pneumos: The Impact of Human Immunodeficiency Virus Exposure or Infection Status on Pediatric Nasopharyngeal Carriage of Streptococcus pneumoniae and Pneumocystis jiroveci: A Nested Case Control Analysis from the Pneumonia Etiology Research in Child Health Study
Molecular typing, antibiotic susceptibility, and biofilm production in nonencapsulated Streptococcus pneumoniae isolated from children in Japan
Streptococcus pneumoniae carriage among febrile children at the time of PCV-10 immunization in pediatric emergencies at Mohammed VI University Hospital Centre in Marrakesh (Morocco)
Nasopharyngeal carriage and antibiotic susceptibility patterns of streptococcus pneumoniae, haemophilus influenzae, moraxella catarrhalis and staphylococcus aureus among urban Ugandan children post-PCV10 introduction: a cross-sectional study
Pneumococcal nasopharyngeal carriage in Indonesia infants and toddlers post-PCV13 vaccination in a 2+1 schedule: A prospective cohort study
The impact of routine childhood immunization with higher-valent pneumococcal conjugate vaccines on antimicrobial-resistant pneumococcal diseases and carriage: a systematic literature review
Invasive disease potential of Streptococcus pneumoniae serotypes before and after 10-valent pneumococcal conjugate vaccine introduction in a rural area, southern Mozambique
Impact of vaccines on Staphylococcus aureus colonization: A systematic review and meta-analysis
Impact of Pneumococcal Vaccination on Nasopharyngeal Carriage of Streptococcus pneumoniae and Microbiota Profiles in Preschool Children in South East Poland
10-Valent pneumococcal non-typeable H. influenzae protein D conjugate vaccine (PHiD-CV10) versus 13-valent pneumococcal conjugate vaccine (PCV13) as a booster dose to broaden and strengthen protection from otitis media (PREVIX_BOOST) in Australian Aboriginal children: Study protocol for a randomised controlled trial
Inappropriate treatment of community-acquired pneumonia among children under five years of age in Tanzania
Co-carriage of Staphylococcus aureus and Streptococcus pneumoniae among children younger than 2 years of age in a rural population in Pakistan
Pneumococcal carriage among children aged 4 – 12 years in Angola 4 years after the introduction of a pneumococcal conjugate vaccine
The association between pneumococcal vaccination, ethnicity, and the nasopharyngeal microbiota of children in Fiji
Nasopharyngeal carriage rate, serotype distribution, and antimicrobial susceptibility profile of Streptococcus pneumoniae isolated from children under five years old in Kotabaru, South Kalimantan, Indonesia
Nasopharyngeal carriage of otitis media pathogens in infants receiving 10-valent non-typeable Haemophilus influenzae protein D conjugate vaccine (PHiD-CV10), 13-valent pneumococcal conjugate vaccine (PCV13) or a mixed primary schedule of both vaccines: A randomised controlled trial
Seasonal variation of asymptomatic viral and bacterial nasopharyngeal carriage in rural Senegal
Study Protocol for Preventing Early-Onset Pneumonia in Young Children Through Maternal Immunisation: A Multi-Centre Randomised Controlled Trial (PneuMatters)
Nasopharyngeal carriage, serotype pattern and antimicrobial non-susceptibilities of Streptococcus pneumoniae among healthy children in the 13-valent pneumococcal conjugate vaccine era in Barbados, one of the Caribbean countries; [Colonización nasofaríngea, patrón serotípico e insensibilidad antimicrobiana de Streptococcus pneumoniae entre niños sanos en la era de la vacuna conjugada antineumocóci…
Persistence of immunity in children immunised with 13-valent pneumococcal conjugate vaccine and impact on nasopharyngeal carriage: A cross-sectional study
Immunogenicity, otitis media, hearing impairment, and nasopharyngeal carriage 6-months after 13-valent or ten-valent booster pneumococcal conjugate vaccines, stratified by mixed priming schedules: PREVIX_COMBO and PREVIX_BOOST randomised controlled trials
Nasopharyngeal carriage of Streptococcus pneumoniae serotypes among sick and healthy children in northern India: A case-control study
Direct effect of the 13-valent pneumococcal conjugate vaccine use on pneumococcal colonization among children in Brazil
Impact of pneumococcal conjugate vaccination on pneumococcal nasopharyngeal carriage in the Gambia: Population-based cross-sectional surveys
BIGDATA: A Protocol to Create and Extend a 25-Year Clinical Trial and Observational Data Asset to Address Key Knowledge Gaps in Otitis Media and Hearing Loss in Australian Aboriginal and Non-Aboriginal Children
Effect of reduced two-dose (1+1) schedule of 10 and 13-valent pneumococcal conjugate vaccines (SynflorixTM and Prevenar13TM)) on nasopharyngeal carriage and serotype-specific immune response in the first two years of life: Results from an open-labelled randomized controlled trial in Indian children
Assessment of an Antibody-in-Lymphocyte Supernatant Assay for the Etiological Diagnosis of Pneumococcal Pneumonia in Children
The impact of pneumococcal conjugate vaccines on serotype 19A nasopharyngeal carriage
Determinants of high residual post-PCV13 pneumococcal vaccine-type carriage in Blantyre, Malawi: A modelling study
Simplified 0+1 and 1+1 pneumococcal vaccine schedules in Ho Chi Minh City, Vietnam: Protocol for a randomised controlled trial
Decline in pneumococcal nasopharyngeal carriage in children 6–23 months with respiratory illnesses following pneumococcal conjugate vaccine implementation
Factors associated with pneumococcal carriage and density in infants and young children in Laos PDR
Changing serotype distribution and resistance patterns among pediatric nasopharyngeal pneumococci collected in Moscow, 2010–2017
Direct and indirect effect of 10 valent pneumococcal vaccine on nasopharyngeal carriage in children under 2 years of age in Matiari, Pakistan
Methods for estimating the direct and indirect effect of 10 valent pneumococcal vaccine on nasopharyngeal carriage in children under 2 years in Matiari, Pakistan
Effects of PCV10 and PCV13 on pneumococcal serotype 6C disease, carriage, and antimicrobial resistance
Synergism and Antagonism of Bacterial-Viral Coinfection in the Upper Respiratory Tract
Prevalence of Streptococcus pneumoniae in conjunctival flora and association with nasopharyngeal carriage among children in a Vietnamese community
Factors associated with pneumococcal carriage and density in children and adults in Fiji, using four cross-sectional surveys
Epidemiological characteristics of nasopharyngeal Streptococcus pneumoniae strains among children with pneumonia in Chongqing, China
Cross-sectional health centre and community-based evaluation of the impact of pneumococcal and malaria vaccination on antibiotic prescription and usage, febrile illness and antimicrobial resistance in young children in Malawi: the IVAR study protocol
Within-host microevolution of Streptococcus pneumoniae is rapid and adaptive during natural colonisation
Nasopharyngeal Carriage of Streptococcus pneumoniae in Tunisian Healthy under-Five Children during a Three-Year Survey Period (2020 to 2022)
Nasopharyngeal Carriage of Invasive Pneumococcal Serotypes during Childhood Community-Acquired Alveolar Pneumonia Is Associated with Specific Clinical Presentation
Differences in Bacterial Colonization and Mucosal Responses between High and Low SES Children in Indonesia
Prevalence of pneumococcal nasopharyngeal colonization and serotypes circulating in Cameroonian children after the 13-valent pneumococcal conjugate vaccine introduction
Antimicrobial Resistance in Pneumococcal Carriage Isolates from Children under 2 Years of Age in Rural Pakistan
Prevalence of pneumococcal carriage among Jordanian infants in the first 6 months of age, 2008–2016
Serotypes of streptococcus pneumoniae in children aged <5 years hospitalized with or without pneumonia in developing and emerging countries: A descriptive, multicenter study
Bacterial nasopharyngeal carriage following infant immunization with pneumococcal conjugate vaccines according to a 2+1 schedule in children in South Africa: an exploratory analysis of two clinical trials
Nasopharyngeal colonisation dynamics of bacterial pathogens in patients with fever in rural Burkina Faso: an observational study
Nasopharyngeal carriage of Streptococcus pneumoniae in healthy children aged less than five years
Pneumococcal carriage, density, and co-colonization dynamics: A longitudinal study in Indonesian infants
Impact of HIV status and vaccination schedule on bacterial nasopharyngeal carriage following infant immunisation with the pneumococcal non-typeable Haemophilus influenzae protein D conjugate vaccine in South Africa
Infant Pneumococcal Carriage in Belgium Not Affected by COVID-19 Containment Measures
Unprecedentedly high rates of Group A Streptococcus nasopharyngeal carriage in infants and toddlers in France, 2022–2023
Effect of 10-Valent Pneumococcal Conjugate Vaccine on Streptococcus pneumoniae Nasopharyngeal Carriage among Children Less Than 5 Years Old: 3 Years Post-10-Valent Pneumococcal Conjugate Vaccine Introduction in Mozambique
Impact of pneumococcal vaccination in the nasopharyngeal carriage of streptococcus pneumoniae in healthy children of the murcia region in Spain
Nasopharyngeal cultures in children with AOM – A retrospective study on bacteriological findings and impact on management
Nasopharyngeal Carriage of Streptococcus pneumoniae among Young Children in Haiti before Pneumococcal Conjugate Vaccine Introduction
Mass drug administration with azithromycin for trachoma elimination and the population structure of Streptococcus pneumoniae in the nasopharynx
Airway bacterial carriage and childhood respiratory health: A population-based prospective cohort study
Pneumococcal nasopharyngeal carriage among Bhutanese children hospitalized with clinical pneumonia: serotypes and viral co-infection
Pneumococcal serotypes and antibiotic resistance in healthy carriage children after introduction of PCV13 in Lima, Peru
Association of pneumococcal carriage in infants with the risk of carriage among their contacts in Nha Trang, Vietnam: A nested cross-sectional survey
Indirect effects of 13-valent pneumococcal conjugate vaccine on pneumococcal carriage in children hospitalised with acute respiratory infection despite heterogeneous vaccine coverage: An observational study in Lao People's Democratic Republic
Impact after 10-year use of pneumococcal conjugate vaccine in the Brazilian national immunization program: an updated systematic literature review from 2015 to 2020
Nasopharyngeal Carriage in Children After the Introduction of Generalized Infant Pneumococcal Conjugate Vaccine Immunization in Germany
Associations between ethnicity, social contact, and pneumococcal carriage three years post-PCV10 in Fiji
High residual carriage of vaccine-serotype Streptococcus pneumoniae after introduction of pneumococcal conjugate vaccine in Malawi
A Narrative Review of Pneumococcal Disease in Children in the Philippines
Comparison of pneumococcal conjugate vaccine (PCV-13) cellular immune responses after primary and booster doses of vaccine
Nasopharyngeal carriage of potential pathogenic bacteria in healthy children living in İstanbul; [İstanbul’da yaşayan sağlıklı çocuklarda potansiyel patojen bakterilerin nazofarengeal taşıyıcılığın araştırılması]
Association between household air pollution and nasopharyngeal pneumococcal carriage in Malawian infants (MSCAPE): a nested, prospective, observational study
Pneumococcal infections and homelessness
Nasopharyngeal carriage of Streptococcus pneumoniae among healthy children in Kassena-Nankana districts of Northern Ghana
Long-term effect of 10-valent pneumococcal conjugate vaccine on nasopharyngeal carriage of Streptococcus pneumoniae in children in Brazil
The metabolic, virulence and antimicrobial resistance profiles of colonising Streptococcus pneumoniae shift after PCV13 introduction in urban Malawi
Impact of 13-Valent Pneumococcal Conjugate Vaccine on Nasopharyngeal Carriage Rates of Streptococcus pneumoniae in a Rural Community in the Dominican Republic
Association between nasal and nasopharyngeal bacterial colonization in early life and eczema phenotypes
Impact of 10-valent Pneumococcal Conjugate Vaccine (PCV10) on nasopharyngeal carriage in children 2 years of age: Data from a four-year time series cross-sectional study from Pakistan
Evaluation of pneumococcal serotyping of nasopharyngeal-carriage isolates by latex agglutination, whole-genome sequencing (PneumoCaT), and DNA microarray in a high-pneumococcal-carriage-prevalence population in Malawi
Prevalence and serotype distribution of nasopharyngeal carriage of Streptococcus pneumonia e among healthy children under 5 years of age in Hainan Province, China
The impact of the introduction of ten or thirteen-valent pneumococcal conjugate vaccines on antimicrobial-resistant pneumococcal disease and carriage: A systematic literature review
Extended Versus Standard Antibiotic Course Duration in Children <5 Years of Age Hospitalized With Community-acquired Pneumonia in High-risk Settings: Four-week Outcomes of a Multicenter, Double-blind, Parallel, Superiority Randomized Controlled Trial
A Comparison of Pneumococcal Nasopharyngeal Carriage in Very Young Fijian Infants Born by Vaginal or Cesarean Delivery
Changes in the serotype distribution among antibiotic resistant carriage Streptococcus pneumoniae isolates in children after the introduction of the extended-valency pneumococcal conjugate vaccine
Using Pneumococcal Carriage Data to Monitor Postvaccination Changes in the Incidence of Pneumococcal Otitis Media
The short-term impact of each primary dose of pneumococcal conjugate vaccine on nasopharyngeal carriage: Systematic review and meta-analyses of randomised controlled trials
Nasopharyngeal carriage of Streptococcus pneumoniae in healthy children under five years old in central lombok regency, Indonesia
Nasopharyngeal colonization of Gambian infants by Staphylococcus aureus and Streptococcus pneumoniae before the introduction of pneumococcal conjugate vaccines
Epidemiology of culture-confirmed infections of streptococcus pneumoniae (2012–2015) and nasopharyngeal carriage in children and households in Taiwan (2014–2015)
Prevalence and serotype distribution of nasopharyngeal carriage of Streptococcus pneumoniae in China: A meta-analysis
Predicting the impact of pneumococcal conjugate vaccine Programme options in Vietnam
Effect of the 13-valent pneumococcal conjugate vaccine on nasopharyngeal carriage by respiratory pathogens among greenlandic children
Relationship between immune response to pneumococcal conjugate vaccines in infants and indirect protection after vaccine implementation
Measurement of pneumococcal IgG antibody, carriage and infection with Streptococcus pneumoniae in children under five years of age with acute respiratory infection in Niger
Pneumococcal vaccine impact on otitis media microbiology: A New Zealand cohort study before and after the introduction of PHiD-CV10 vaccine
Prevalence of Pneumococcal Nasopharyngeal Carriage among Children 2-18 Months of Age: Baseline Study Pre Introduction of Pneumococcal Vaccination in Cuba
[truncated: 401 more rows]
