# Supplementary material for: Prevalence of nasopharyngeal Streptococcus Pneumoniae carriage in infants: A systematic review and meta-analysis of cohort studies and randomized controlled trials
Source: PLoS One. 2024 Dec 18;19(12):e0315461. doi: 10.1371/journal.pone.0315461 (PMC11654947; doi:10.1371/journal.pone.0315461)
Supplement: S3 Table — (XLSX) [file pone.0315461.s004.xlsx]

## Sheet: Sheet2
Row Labels	Count of serotyping
Quellung reaction	1
Quellung reaction	12
According to the Clinical and Laboratory Standards Institute Standards for Antimicrobial Susceptibility Testing	1
Antisera (Statens Serum Institut, Copenhagen, Denmark) and polymerase chain reaction (PCR) methods	1
Chessboard modification of the quellung method	1
coagglutination technique with antisera obtained from Statens Seruminstitut	1
conventional multiplex PCR	1
counterimmunoelectrophoresis and latex agglutination with the use of antiserum pools and group/type specific antisera	1
isolates were serotyped using PNEUMOTEST kits (Staten Seruminstitut)	1
Latex agglutination test	1
Latex agglutination with Quellung confirmation	1
lytA PCR	2
lytA real-time quantitative PCR (qPCR)	1
Neufeld Quellung reaction	1
Neufeld-Quellung reaction	1
Neufeld’s Quellung reaction	1
no info	4
PCR	5
Pneumococcal isolates were serotyped by counterimmunoelectrophoresis and latex agglutination (for types 7 and 14), using antiserum pools and group- and type-specific antisera.	1
PNEUMOTEST kits (Staten Serum Institute)	1
qPCR	6
Queling reaction	1
Quelling reaction	1
Quellung reaction	1
Quellung reactions	2
Quellung serotyping	1
Quellung test and polymerase chain reaction (PCR)	1
Serological analysis was performed at the World Health Organisation (WHO) reference laboratory for pneumococcal serology, Great Ormond Street Institute of Child Health, University College London.	1
the quellung reaction with antisera provided by Statens Seruminstitut, Sweden	1
type- or group-specific capsular polysaccharide antibody (Statens Serum Institut, Copenhagen, Denmark)	1
(blank)
Grand Total	55

## Sheet: main
#	date	data extractors	eligibility	author	study	study design	publication	country	when data was collected	methods	vaccination rate	vaccine_regime	name	vaccinated	serotyping	age	months	total	cases
1	20.06.2024	GB & BS	yes	Orami, 2023	Pneumococcal carriage, serotype distribution, and antimicrobial susceptibility in Papua New Guinean children vaccinated with PCV10 or PCV13 in a head-to-head trial	part of the RCT - vaccine trial	2023	Papua New Guinea	November 2011 and March 2016	Briefly, a total of 262 infants aged between 28 and 35 days were enrolled and randomized to receive 3 doses of PCV10 (n = 131) or PCV13 (n = 131) according to the PNG national immunization schedule at 1, 2 and 3 months of age. At 9 months of age recipients of PCV10 or PCV13 were further randomized to receive one dose of pneumococcal polysaccharide vaccine (PPV) or no PPV. NPS were collected from …	vaccinated	PCV 10	PCV 10	vaccinated	serotyped by the Quellung reaction using antisera from Statens Serum Institut, Denmark.	1 months	1 months	131	83
1				Orami, 2023			2023	Papua New Guinea				PCV 13	PCV 13	vaccinated		1 months	1 months	131	86
1				Orami, 2023			2023	Papua New Guinea				PCV 10	PCV 10	vaccinated		4 months	4 months	116	107
1				Orami, 2023			2023	Papua New Guinea				PCV 13	PCV 13	vaccinated		4 months	4 months	106	86
1				Orami, 2023			2023	Papua New Guinea				PCV 10	PCV 10	vaccinated		9 months	9 months	108	95
1				Orami, 2023			2023	Papua New Guinea				PCV 13	PCV 13	vaccinated		9 months	9 months	100	90
1				Orami, 2023			2023	Papua New Guinea				PCV 10	PCV 10	vaccinated		10 months	10 months	103	91
1				Orami, 2023			2023	Papua New Guinea				PCV 13	PCV 13	vaccinated		10 months	10 months	97	87
1				Orami, 2023			2023	Papua New Guinea				PCV 10	PCV 10	vaccinated		23 months	23 months	94	88
1				Orami, 2023			2023	Papua New Guinea				PCV 13	PCV 13	vaccinated		23 months	23 months	88	78
2	18.04.2024	GB & BS & ZS	yes	Goldblatt, 2023	Pneumococcal carriage following PCV13 delivered as one primary and one booster dose (1 + 1) compared to two primary doses and a booster (2 + 1) in UK infants.",	part of the RCt vaccine trial	2023	UK	In January 2020 the UK changed from a 2 + 1 schedule for 13-valent pneumococcal conjugate vaccine (PCV13) to a 1 + 1 schedule	Briefly, participants were randomised to receive all vaccines as per the UK national immunisation schedule except PCV13, which was given in either the routine 2 + 1 schedule or a 1 + 1 schedule. NP swabs were collected prior to the booster vaccinations at 12 months of age and six months later.	vaccinated (1+1 or 2+1)	PCV 13 2+1	PCV 13	vaccinated	Serological analysis was performed at the World Health Organisation (WHO) reference laboratory for pneumococcal serology, Great Ormond Street Institute of Child Health, University College London.	12 months (before the booster shot)	12 months	98	62
2				Goldblatt, 2023			2023	UK				PCV 13 1+1	PCV 13	vaccinated		12 months (before the booster shot)	12 months	93	47
2				Goldblatt, 2023			2023	UK				PCV 13 2+1	PCV 13	vaccinated		18 months (6 months after booster)	18 months	100	65
2				Goldblatt, 2023			2023	UK				PCV 13 1+1	PCV 13	vaccinated		18 months (6 months after booster)	18 months	90	49
3	20.05.2024	GB & BS	yes	Prayitno, 2021	Pneumococcal nasopharyngeal carriage in Indonesia infants and toddlers post-PCV13 vaccination in a 2+1 schedule: A prospective cohort study	A prospective cohort study	2021	Indonesia	from March 2018 until June 2019.	The administration of PCV13 on a 2+1 schedule was carried out by the Indonesian Ministry of Health as demonstration program in Lombok (HK.01.07 / MENKES / 199 / 2017). The Ministry of Health administered PCV13 when subjects 2, 3, and 12 months old, whereas this study obtained nasopharyngeal swab before the first dose of PCV13, at the age of 4 months old, before booster dose administration at 12 m…	vaccinated	no PCV vaccination	no vaccine	not vaccinated	conventional multiplex PCR	2 months	2 months	115	22
3				Prayitno, 2021			2021	Indonesia				no PCV vaccination	no vaccine	not vaccinated		4 months	4 months	112	52
3				Prayitno, 2021			2021	Indonesia				no PCV vaccination	no vaccine	not vaccinated		12 months	12 months	108	75
3				Prayitno, 2021			2021	Indonesia				no PCV vaccination	no vaccine	not vaccinated		18 months	18 months	108	76
3				Prayitno, 2021			2021	Indonesia				PCV13 (2+1)	PCV 13	vaccinated		2 months (before the forst dose)	2 months	118	27
3				Prayitno, 2021			2021	Indonesia				PCV13 (2+1)	PCV 13	vaccinated		4 months	4 months	118	57
3				Prayitno, 2021			2021	Indonesia				PCV13 (2+1)	PCV 13	vaccinated		12 months (before the booster shot)	12 months	115	73
3				Prayitno, 2021			2021	Indonesia				PCV13 (2+1)	PCV 13	vaccinated		18 months (6 months after booster)	18 months	115	77
4	27.04.2024	GB & BS	yes	Kawade, 2023	Effect of reduced two-dose (1+1) schedule of 10 and 13-valent pneumococcal conjugate vaccines (SynflorixTM and Prevenar13TM)) on nasopharyngeal carriage and serotype-specific immune response in the first two years of life: Results from an open-labelled ra	part of the RCT vaccine trial	2023	India	July 2016 to May 2018	This was a phase-IV, single-centre, randomised, open-labelled, parallel-arm clinical trial conducted at Vadu Rural Health Program of KEM Hospital Research Centre, Pune, India from July 2016 to May 2018 (http://ctri.nic.in/Clinicaltrials/login.php: CTRI/2016/06/007042). PCV was not part of the national immunisation program in Maharashtra at the time of implementation of this study.	vaccinated	PCV 13 (3+1)	PCV 13	vaccinated	Quellung reaction	6-8 weeks (baseline)	2 months	115	22
4				Kawade, 2023			2023	India				PCV13 (2+1)	PCV 13	vaccinated		6-8 weeks (baseline)	2 months	115	25
4				Kawade, 2023			2023	India				PCV13 (1+1)	PCV 13	vaccinated		6-8 weeks (baseline)	2 months	115	31
4				Kawade, 2023			2023	India				no PCV vaccination	no vaccine	not vaccinated		6-8 weeks (baseline)	2 months	115	28
4				Kawade, 2023			2023	India				PCV 13 (3+1)	PCV 13	vaccinated		18 weeks (post primary 1 moths)	4 months	110	60
4				Kawade, 2023			2023	India				PCV13 (2+1)	PCV 13	vaccinated		18 weeks (post primary 1 moths)	4 months	113	63
4				Kawade, 2023			2023	India				PCV13 (1+1)	PCV 13	vaccinated		18 weeks (post primary 1 moths)	4 months	112	63
4				Kawade, 2023			2023	India				no PCV vaccination	no vaccine	not vaccinated		18 weeks (post primary 1 moths)	4 months	114	74
4				Kawade, 2023			2023	India				PCV 13 (3+1)	PCV 13	vaccinated		9 months (pre booster)	9 months	110	68
4				Kawade, 2023			2023	India				PCV13 (2+1)	PCV 13	vaccinated		9 months (pre booster)	9 months	113	71
4				Kawade, 2023			2023	India				PCV13 (1+1)	PCV 13	vaccinated		9 months (pre booster)	9 months	111	66
4				Kawade, 2023			2023	India				no PCV vaccination	no vaccine	not vaccinated		9 months (pre booster)	9 months	112	76
4				Kawade, 2023			2023	India				PCV 13 (3+1)	PCV 13	vaccinated		10 months (post booster 1 months)	10 months	110	63
4				Kawade, 2023			2023	India				PCV13 (2+1)	PCV 13	vaccinated		10 months (post booster 1 months)	10 months	113	68
4				Kawade, 2023			2023	India				PCV13 (1+1)	PCV 13	vaccinated		10 months (post booster 1 months)	10 months	110	63
4				Kawade, 2023			2023	India				no PCV vaccination	no vaccine	not vaccinated		10 months (post booster 1 months)	10 months	111	65
4				Kawade, 2023			2023	India				PCV 13 (3+1)	PCV 13	vaccinated		15 months (post booster 6 months)	15 months	111	65
4				Kawade, 2023			2023	India				PCV13 (2+1)	PCV 13	vaccinated		15 months (post booster 6 months)	15 months	113	63
4				Kawade, 2023			2023	India				PCV13 (1+1)	PCV 13	vaccinated		15 months (post booster 6 months)	15 months	110	64
4				Kawade, 2023			2023	India				no PCV vaccination	no vaccine	not vaccinated		15 months (post booster 6 months)	15 months	110	68
4				Kawade, 2023			2023	India				PCV 13 (3+1)	PCV 13	vaccinated		18 months (9 months post booster)	18 months	109	54
4				Kawade, 2023			2023	India				PCV13 (2+1)	PCV 13	vaccinated		18 months (9 months post booster)	18 months	113	56
4				Kawade, 2023			2023	India				PCV13 (1+1)	PCV 13	vaccinated		18 months (9 months post booster)	18 months	110	72
4				Kawade, 2023			2023	India				no PCV vaccination	no vaccine	not vaccinated		18 months (9 months post booster)	18 months	111	68
4				Kawade, 2023			2023	India				PCV 10 (3+0)	PCV 10	vaccinated		6-8 weeks (baseline)	2 months	115	25
4				Kawade, 2023			2023	India				PCV 10 (2+1)	PCV 10	vaccinated		6-8 weeks (baseline)	2 months	115	20
4				Kawade, 2023			2023	India				PCV 10 (1+1)	PCV 10	vaccinated		6-8 weeks (baseline)	2 months	115	19
4				Kawade, 2023			2023	India				PCV 10 (3+0)	PCV 10	vaccinated		18 weeks (post primary 1 moths)	4 months	114	60
4				Kawade, 2023			2023	India				PCV 10 (2+1)	PCV 10	vaccinated		18 weeks (post primary 1 moths)	4 months	114	64
4				Kawade, 2023			2023	India				PCV 10 (1+1)	PCV 10	vaccinated		18 weeks (post primary 1 moths)	4 months	109	58
4				Kawade, 2023			2023	India				PCV 10 (3+0)	PCV 10	vaccinated		9 months (pre booster)	9 months	113	59
4				Kawade, 2023			2023	India				PCV 10 (2+1)	PCV 10	vaccinated		9 months (pre booster)	9 months	114	72
4				Kawade, 2023			2023	India				PCV 10 (1+1)	PCV 10	vaccinated		9 months (pre booster)	9 months	109	64
4				Kawade, 2023			2023	India				PCV 10 (3+0)	PCV 10	vaccinated		10 months (post booster 1 months)	10 months	112	58
4				Kawade, 2023			2023	India				PCV 10 (2+1)	PCV 10	vaccinated		10 months (post booster 1 months)	10 months	114	68
4				Kawade, 2023			2023	India				PCV 10 (1+1)	PCV 10	vaccinated		10 months (post booster 1 months)	10 months	108	61
4				Kawade, 2023			2023	India				PCV 10 (3+0)	PCV 10	vaccinated		15 months (post booster 6 months)	15 months	110	60
4				Kawade, 2023			2023	India				PCV 10 (2+1)	PCV 10	vaccinated		15 months (post booster 6 months)	15 months	113	57
4				Kawade, 2023			2023	India				PCV 10 (1+1)	PCV 10	vaccinated		15 months (post booster 6 months)	15 months	107	60
4				Kawade, 2023			2023	India				PCV 10 (3+0)	PCV 10	vaccinated		18 months (9 months post booster)	18 months	110	51
4				Kawade, 2023			2023	India				PCV 10 (2+1)	PCV 10	vaccinated		18 months (9 months post booster)	18 months	112	60
4				Kawade, 2023			2023	India				PCV 10 (1+1)	PCV 10	vaccinated		18 months (9 months post booster)	18 months	107	60
5	25.06.2024	GB & BS	yes	Murad, 2019	Pneumococcal carriage, density, and co-colonization dynamics: A longitudinal study in Indonesian infants	longitudinal cohort	2019	Indonesia	November 2014 to January 2015	Two hundred healthy infants were enrolled at 2 months of age. Eight nasopharyngeal swabs were collected from enrolment until 12 months of age. Pneumococci were detected using quantitative PCR and serotyped by microarray. Regression models assessed factors influencing pneumococcal carriage and density.		no PCV vaccination	no vaccine	not vaccinated	lytA real-time quantitative PCR (qPCR)	8-12 weeks	2-3 months	200	44
5				Murad, 2019								no PCV vaccination	no vaccine	not vaccinated		12 months of age	12 months	196	62
6	15.04.2024	GB & BS & ZS	yes	Temple, 2023	Efficacy against pneumococcal carriage and the immunogenicity of reduced-dose (0 + 1 and 1 + 1) PCV10 and PCV13 schedules in Ho Chi Minh City, Viet Nam: a parallel, single-blind, randomised controlled trial	RCT vaccine trial	2023	Vietnam		Infants with no clinically significant maternal or perinatal history born at 36 weeks' gestation or more were recruited by community health staff in districts 4, 7, and 8 of Ho Chi Minh City at 2 months of age and followed up to 24 months.	vaccinated	PCV 10 (0+1)	PCV 10	vaccinated	Quellung serotyping	6 months	6 months	387	59
6				Temple, 2023								PCV 10 (0+1)	PCV 10	vaccinated		12 months	12 months	371	79
6				Temple, 2023								PCV 10 (0+1)	PCV 10	vaccinated		18 months	18 months	355	66
6				Temple, 2023								PCV 10 (0+1)	PCV 10	vaccinated		24 months	24 months	341	60
6				Temple, 2023								PCV 13 (0+1)	PCV 13	vaccinated		6 months	6 months	397	55
6				Temple, 2023								PCV 13 (0+1)	PCV 13	vaccinated		12 months	12 months	390	71
6				Temple, 2023								PCV 13 (0+1)	PCV 13	vaccinated		18 months	18 months	364	73
6				Temple, 2023								PCV 13 (0+1)	PCV 13	vaccinated		24 months	24 months	356	67
6				Temple, 2023								PCV 10 (1+1)	PCV 10	vaccinated		6 months	6 months	390	42
6				Temple, 2023								PCV 10 (1+1)	PCV 10	vaccinated		12 months	12 months	378	68
6				Temple, 2023								PCV 10 (1+1)	PCV 10	vaccinated		18 months	18 months	361	62
6				Temple, 2023								PCV 10 (1+1)	PCV 10	vaccinated		24 months	24 months	358	59
6				Temple, 2023								PCV 13 (1+1)	PCV 13	vaccinated		6 months	6 months	396	52
6				Temple, 2023								PCV 13 (1+1)	PCV 13	vaccinated		12 months	12 months	381	62
6				Temple, 2023								PCV 13 (1+1)	PCV 13	vaccinated		18 months	18 months	360	46
6				Temple, 2023								PCV 13 (1+1)	PCV 13	vaccinated		24 months	24 months	350	42
6				Temple, 2023								control (vaccine at 24 months)	no vaccine	not vaccinated		6 months	6 months	784	114
6				Temple, 2023								control (vaccine at 24 months)	no vaccine	not vaccinated		12 months	12 months	761	150
6				Temple, 2023								control (vaccine at 24 months)	no vaccine	not vaccinated		18 months	18 months	782	175
6				Temple, 2023								control (vaccine at 24 months)	no vaccine	not vaccinated		24 months	24 months	758	152
7	16.04.2024	GB & BS	yes	Apte, 2021	Nasopharyngeal pneumococcal carriage in South Asian infants: Results of observational cohort studies in vaccinated and unvaccinated populations.	longitudinal cohort	2021	India	December 2016 to May 2018	India unvaccinated children are compared to Bangladesh vaccinaed PCV 10 children	vaccinated versus not vaccinated	no PCV vaccination	no vaccine	not vaccinated	Quellung test and polymerase chain reaction (PCR)	1 months	1 months	450	1
7				Apte, 2021				Bangladesh				PCV 10 (3+0)	PCV 10	vaccinated		1 months	1 months	459	6
7				Apte, 2021				India				no PCV vaccination	no vaccine	not vaccinated		18 weeks	4 months	450	207
7				Apte, 2021				Bangladesh				PCV 10 (3+0)	PCV 10	vaccinated		18 weeks	4 months	459	242
7				Apte, 2021				India				no PCV vaccination	no vaccine	not vaccinated		36 weeks	8 months	450	226
7				Apte, 2021				Bangladesh				PCV 10 (3+0)	PCV 10	vaccinated		36 weeks	8 months	459	281
8	25.04.2024	GB & BS	yes	Turner, 2012	A longitudinal study of Streptococcus pneumoniae carriage in a cohort of infants and their mothers on the Thailand-Myanmar border	longitudinal cohort	2012	Thailand-Myanmar	October 2007 and November 2008	longitudinal cohort	no vaccine	no PCV vaccination	no vaccine	not vaccinated	by latex agglutination with Quellung confirmation if this was equivocal. Serotype 6C was identified by PCR	2 months	2 months	234	140
8				Turner, 2012								no PCV vaccination	no vaccine	not vaccinated		3 months visit	3 months	234	177
8				Turner, 2012								no PCV vaccination	no vaccine	not vaccinated		6 months	6 months	234	210
8				Turner, 2012								no PCV vaccination	no vaccine	not vaccinated		24 months	24 months	234	164
9	04.04.2024	GB & BS	yes	Dherani, 2022	Association between household air pollution and nasopharyngeal pneumococcal carriage in Malawian infants (MSCAPE): a nested, prospective, observational study	a nested, prospective, observational study	2022	Malawi	Nov 15, 2015, and Nov 2, 2017	a nested, prospective, observational study. Nearly a quarter of children aged 6 weeks (52 [23%] of 230), and almost all children aged 6 months (251 [98%] of 255) had been vaccinated with at least one dose of PCV13, and over two-thirds (350 [74%] of 476) had completed the full course of three doses by 6 months of age.	vaccinated	PCV 13 (partial vaccination)	PCV 13	vaccinated		6 weeks	1 months	230	87
9				Dherani, 2022								PCV 13 (partial vaccination)	PCV 13	vaccinated		6 months	6 months	450	387
10	10.04.2024	GB & BS	yes	Sime, 2019	Serotype and molecular diversity of nasopharyngeal Streptococcus pneumoniae isolates from children before and after vaccination with the ten-valent pneumococcal conjugate vaccine (PCV10) in Ethiopia	longitudinal cohort	2019	Ethiopia	February 2013 to November 2016	all children received PCV at 6 weeks, and then 206 resampled at the age 9 months and 201 at the age 201		PCV 10	PCV 10	vaccinated	Quellung reactions	6 weeks	1 months	789	210
10				Sime, 2019						all children received at least two doses of PCV		PCV 10	PCV 10	vaccinated		9 months	9 months	206	117
10				Sime, 2019						all children received at least two doses of PCV		PCV 10	PCV 10	vaccinated		2 years	24 months	201	97
11	08.04.2024	GB & BS	yes	Leino, 2001	Pneumococcal carriage in children during their first two years: important role of family exposure	longitudinal cohort	2001	Finland	1994-1997	Nasopharyngeal swabs were collected from 100 Finnish infants and their family members on 10 scheduled visits (when infant was 2, 3, 4, 5, 6, 9, 12, 15, 18 and 24 months of age).	no vaccine	no PCV vaccination	no vaccine	not vaccinated	counterimmunoelectrophoresis and latex agglutination with the use of antiserum pools and group/type specific antisera	2 months to 2 years	2 months	100	8
11				Leino, 2001							no vaccine	no PCV vaccination	no vaccine	not vaccinated		12 months of age	12 months	100	22
11				Leino, 2001							no vaccine	no PCV vaccination	no vaccine	not vaccinated		24 months of age	24 months	100	40
12	20.04.2024	GB & BS	yes	Biesbroek, 2014	Seven-valent pneumococcal conjugate vaccine and nasopharyngeal microbiota in healthy children	longitudinal cohort	2014	Netherlands	The study was initiated shortly before nationwide implementation of PCV-7 in the Netherlands, therefore before herd effects appeared, which enabled us to measure the direct effects of the vaccine	To understand the extent of these shifts, we analyzed nasopharyngeal microbial profiles of 97 PCV-7-vaccinated infants and 103 control infants participating in a randomized controlled trial in the Netherlands.	vaccinated	PCV 7 (2+0 and 2+1)	PCV 7	vaccinated		12 months	12 months	97	63
12				Biesbroek, 2014								no PCV vaccination	no vaccine	not vaccinated		12 months	12 months	103	80
12				Biesbroek, 2014								PCV 7 (2+0 and 2+1)	PCV 7	vaccinated		24 months	24 months	97	59
12				Biesbroek, 2014								no PCV vaccination	no vaccine	not vaccinated		24 months	24 months	103	75
13	24.04.2024	GB & BS	yes	Lopes, 2012	Pneumococcal Nasopharyngeal Carriage in Infants of Mothers Immunized with 23V Non-conjugate Pneumococcal Polysaccharide Vaccine	longitudinal cohort	2012	Brazil	May 2005 and January 2006.	The pregnant women were assigned into three groups, based on a randomized list prepared prior to commencing the study, during routine low-risk prenatal consultations. The first Group (Pregn Vac) received the Pn23V vaccine shortly after enrolment (pregnant women at 28 weeks or later), the second Group (Puerp Vac) was given the same vaccine during immediate puerperium and the third Group (No Vac) r…	no vaccine	no PCV vaccination	no vaccine	not vaccinated	Quellung reactions	3 months visit	3 months	139	24
13				Lopes, 2012								no PCV vaccination	no vaccine	not vaccinated		6 months	6 months	133	22
14	25.04.2024	GB & BS	yes	Coles, 2012	Pneumococcal carriage at age 2 months is associated with growth deficits at age 6 months among infants in South India	RCT	2012	India	October 1998 through June 1999	The participants of the InPACT (Infant Pneumococcal Acquisition/Colonization in Tamil Nadu) study were recruited from an ongoing VA supplementation study in newborns [Vitamin A Supplementation In Newborns (VASIN) trial]. The VASIN was a 3-y, randomized, double-blind, placebo-controlled trial that aimed to evaluate the impact of VA given to the infants at birth on mortality, morbidity, and growth …	no vaccine	no PCV vaccination	no vaccine	not vaccinated	PNEUMOTEST kits (Staten Serum Institute), which included antisera of serotypes	2 months	2 months	389	58
14				Coles, 2012								no PCV vaccination	no vaccine	not vaccinated		4 months	4 months	389	101
15	28.04.2024	GB & BS & ZS	yes	Darboe, 2010	The dynamics of nasopharyngeal streptococcus pneumoniae carriage among rural Gambian mother-infant pairs	longitudinal cohort	2010	Gambia	in the preparation for the introduction and evaluation of the 13-valent conjugate	This study was conducted among 196 mother-infant pairs recruited at birth from six villages in the West Kiang region of The Gambia. Nasopharyngeal swabs were collected from mother-infant pairs at birth (within 12 hours of delivery), 2, 5 and 12 months. Standard techniques of culture were used to identify carriage and serotype S. pneumoniae.		no PCV vaccination	no vaccine	not vaccinated	serotyped by Quellung reaction	0 months	0 months	196	3
15				Darboe, 2010								no PCV vaccination	no vaccine	not vaccinated	serotyped by Quellung reaction	2 months	2 months	196	151
16	14.05.2024	GB & BS	yes	Britton, 2021	Lack of effectiveness of 13-valent pneumococcal conjugate vaccination against pneumococcal carriage density in Papua New Guinean infants.	RCT	2021	Papua New Guinea		Nasopharyngeal swabs were collected at 1, 4 and 9 months of age from PCV13-vaccinated infants (n = 57) and age-/season-matched, unvaccinated infants (at approximately 1 month, n = 53; 4 months, n = 57; 9 months, n = 52). Serotype-specific pneumococcal carriage density and antimicrobial resistance genes were identified by qPCR and microarray.	vaccinated	PCV 13 (3+0)	PCV 13	vaccinated	qPCR	1 months	1 months	57	45
16				Britton, 2021							vaccinated	PCV 13 (3+0)	PCV 13	vaccinated	qPCR	4 months	4 months	57	51
16				Britton, 2021							vaccinated	PCV 13 (3+0)	PCV 13	vaccinated	qPCR	9 months	9 months	57	54
16				Britton, 2021							no vaccine	no PCV vaccination	no vaccine	not vaccinated	qPCR	1 months	1 months	162	43
16				Britton, 2021							no vaccine	no PCV vaccination	no vaccine	not vaccinated	qPCR	4 months	4 months	162	56
16				Britton, 2021							no vaccine	no PCV vaccination	no vaccine	not vaccinated	qPCR	9 months	9 months	162	48
17	09.05.2024	GB & BS	yes	Yeh, 2003	Heptavalent pneumococcal vaccine conjugated to outer membrane protein of Neisseria meningitidis serogroup b and nasopharyngeal carriage of Streptococcus pneumoniae in infants	longitudinal cohort	2003	USA	June–October 1995	longitudinal cohort - two roups of infants were compared - thos who received PCV and those who did not	vaccinated	PCV 7 (2+0 and 2+0)	PCV 7	vaccinated	the quellung reaction with antisera provided by Statens Seruminstitut, Sweden	7 months vaccinated	7 months	28	3
17				Yeh, 2003							vaccinated	PCV 7 (2+0 and 2+0)	PCV 7	vaccinated	the quellung reaction with antisera provided by Statens Seruminstitut, Sweden	12 months vaccinated	12 months	28	7
17				Yeh, 2003							vaccinated	PCV 7 (2+0 and 2+0)	PCV 7	vaccinated	the quellung reaction with antisera provided by Statens Seruminstitut, Sweden	13 months vaccinated	13 months	28	4
17				Yeh, 2003							no vaccine	no PCV vaccination	no vaccine	not vaccinated	the quellung reaction with antisera provided by Statens Seruminstitut, Sweden	7 months not vaccinated	7 months	46	2
17				Yeh, 2003							no vaccine	no PCV vaccination	no vaccine	not vaccinated	the quellung reaction with antisera provided by Statens Seruminstitut, Sweden	12 months not vaccinated	12 months	41	11
17				Yeh, 2003							no vaccine	no PCV vaccination	no vaccine	not vaccinated	the quellung reaction with antisera provided by Statens Seruminstitut, Sweden	13 months not vaccinated	13 months	39	2
18	01.04.2024	GB & BS	yes	Martinovich, 2022	Evidence of maternal transfer of antigen-specific antibodies in serum and breast milk to infants at high-risk of S. pneumoniae and H. influenzae disease	RCT	2022	Australia	2001-2009	This was a retrospective analysis of samples and clinical data collected from Aboriginal and Torres Strait Islander women and infants in the Northern Territory during the PneuMum randomized controlled trial (2006-2011) (30). Briefly, women in the PneuMum study were randomized to receive the 23-valent pneumococcal polysaccharide vaccine (23vPPV) 1) either while pregnant, 2) within 72 hours of deli…	vaccinated	PCV7 or PCV 10 and mothers were vacinated with PCV 23 either pregnant or within 72 hours of delivery and at the ned of the study	PCV7 or PCV 10	vaccinated	PCR	0 months	0 months	85	6
18				Martinovich, 2022							vaccinated	PCV7 or PCV 10 and mothers were vacinated with PCV 23 either pregnant or within 72 hours of delivery and at the ned of the study	PCV7 or PCV 10	vaccinated	PCR	1 months	1 months	72	6
18				Martinovich, 2022							vaccinated	PCV7 or PCV 10 and mothers were vacinated with PCV 23 either pregnant or within 72 hours of delivery and at the ned of the study	PCV7 or PCV 10	vaccinated	PCR	2 months	2 months	55	14
18				Martinovich, 2022							vaccinated	PCV7 or PCV 10 and mothers were vacinated with PCV 23 either pregnant or within 72 hours of delivery and at the ned of the study	PCV7 or PCV 10	vaccinated	PCR	7 months	7 months	56	26
19	02.04.2024	GB & BS	yes	Ghaffar, 2004	Effect of the 7-Valent Pneumococcal Conjugate Vaccine on Nasopharyngeal Colonization by Streptococcus pneumoniae in the First 2 Years of Life	longitudinal cohort	2004	USA	September 2000 through August 2001.	At 2 months of age, 278 infants were enrolled in this study. To determine carriage of SP, NP samples were obtained before each PCV7 dose, at 9 months of age, and 2–3 months after the booster dose of vaccine.		PCV7 (4+1)	PCV 7	vaccinated	Neufeld-Quellung reaction	2 months	2 months	150	14
19				Ghaffar, 2004								PCV7 (4+1)	PCV 7	vaccinated	Neufeld-Quellung reaction	2 months	2 months	128	19
19				Ghaffar, 2004								PCV7 (4+1)	PCV 7	vaccinated	Neufeld-Quellung reaction	12-15 months visit	12-15 months	150	30
19				Ghaffar, 2004								PCV7 (4+1)	PCV 7	vaccinated	Neufeld-Quellung reaction	12-15 months visit	12-15 months	128	28
19				Ghaffar, 2004								PCV7 (4+1)	PCV 7	vaccinated	Neufeld-Quellung reaction	15-18 months	15-18 months	150	26
19				Ghaffar, 2004								PCV7 (4+1)	PCV 7	vaccinated	Neufeld-Quellung reaction	15-18 months	15-18 months	128	22
20	23.04.2024	GB & BS	yes	Hill, 2008	Nasopharyngeal carriage of Streptococcus pneumoniae in Gambian infants: a longitudinal study	longitudinal cohort	2008	Gambia		Nasopharyngeal swab samples were collected as soon as possible after birth, twice monthly until 6 months of age, and at 2-month intervals until 12 months of age.	no vaccine	no PCV vaccination	no vaccine	not vaccinated	Quellung reaction	1 months	1 months	236	47
20				Hill, 2008								no PCV vaccination	no vaccine	not vaccinated		2 months	2 months	236	189
20				Hill, 2008								no PCV vaccination	no vaccine	not vaccinated		4 months	4 months	236	200
20				Hill, 2008								no PCV vaccination	no vaccine	not vaccinated		11 months	11 months	236	203
21	28.06.2024	GB & BS	yes	Tsai, 2020	Longitudinal investigation of nasopharyngeal pneumococcal carriage in early childhood: The PATCH birth cohort study	longitudinal cohort	2020	Taiwan	launched in 2013		no PCV vaccination	no PCV vaccination	no vaccine	not vaccinated	antisera (Statens Serum Institut, Copenhagen, Denmark) and polymerase chain reaction (PCR) methods	1 months	1 months	834	2
21				Tsai, 2020							no PCV vaccination	no PCV vaccination	no vaccine	not vaccinated	antisera (Statens Serum Institut, Copenhagen, Denmark) and polymerase chain reaction (PCR) methods	6 months	6 months	749	19
21				Tsai, 2020							no PCV vaccination	no PCV vaccination	no vaccine	not vaccinated	antisera (Statens Serum Institut, Copenhagen, Denmark) and polymerase chain reaction (PCR) methods	12 months	12 months	677	21
21				Tsai, 2020							no PCV vaccination	no PCV vaccination	no vaccine	not vaccinated	antisera (Statens Serum Institut, Copenhagen, Denmark) and polymerase chain reaction (PCR) methods	18 months	18 months	504	15
21				Tsai, 2020							no PCV vaccination	no PCV vaccination	no vaccine	not vaccinated	antisera (Statens Serum Institut, Copenhagen, Denmark) and polymerase chain reaction (PCR) methods	24 months	24 months	449	14
22	28.04.2024	GB & BS	yes	Labout, 2008	Factors associated with pneumococcal carriage in healthy Dutch infants: the generation R study	longitudinal cohort	2008	Netherlands	June 2003 and November 2006.	In a population-based prospective cohort study conducted in Rotterdam, the Netherlands between June 2003 and November 2006, nasopharyngeal swabs were obtained from children at age of 1.5, 6, and 14 months. Data on risk factors were obtained from midwives, hospital registries, and questionnaires.	no PCV vaccination	no PCV vaccination	no vaccine	not vaccinated	Quellung reaction) with commercially available antisera (Statens Seruminstitut, Copenhagen, Denmark)	1,5 months	1 months	627	52
22				Labout, 2008								no PCV vaccination	no vaccine	not vaccinated		6 months	6 months	757	337
22				Labout, 2008								no PCV vaccination	no vaccine	not vaccinated		14 months	14 months	757	337
23	06.04.2024	GB & BS	yes	Rupa, 2014	Epidemiology of nasopharyngeal colonization by S. pneumoniae in Indian infants in the first 2 years of life	longitudinal cohort	2014	India	February and August 2009 was enrolled	longitudinal cohort	no vaccine	no PCV vaccination	no vaccine	not vaccinated	coagglutination technique [18] with antisera obtained from Statens Seruminstitut	0 months	0 months	210	8
23				Rupa, 2014							no vaccine	no PCV vaccination	no vaccine	not vaccinated	coagglutination technique [18] with antisera obtained from Statens Seruminstitut	6 months	6 months	210	97
24	06.04.2024	GB & BS	yes	Pomat, 2019	Safety and Immunogenicity of Pneumococcal Conjugate Vaccines in a High-risk Population: A Randomized Controlled Trial of 10-Valent and 13-Valent Pneumococcal Conjugate Vaccine in Papua New Guinean Infants	vaccine trial	2019	Papua New Guinea	November 2011 and April 2014.	PCV10 and PCV13 were studied head-to-head in a randomized controlled trial in Papua New Guinea in which 262 infants received 3 doses of PCV10 or PCV13 at 1, 2, and 3 months of age. Serotype-specific immunoglobulin G (IgG) concentrations, and pneumococcal and nontypeable Haemophilus influenzae (NTHi) carriage were assessed prevaccination and at 4 and 9 months of age. Infants were followed up for s…	PCV 10 (3 doses)	PCV 10	PCV 10	vaccinated	The Quellung reaction (antisera from Statens Serum Institut, Denmark)	1 months	1 months	131	83
24				Pomat, 2019								PCV 13	PCV 13	vaccinated		1 months	1 months	131	86
24				Pomat, 2019								PCV 10	PCV 10	vaccinated		4 months	4 months	111	102
24				Pomat, 2019								PCV 13	PCV 13	vaccinated		4 months	4 months	102	83
24				Pomat, 2019								PCV 10	PCV 10	vaccinated		9 months	9 months	98	86
24				Pomat, 2019								PCV 13	PCV 13	vaccinated		9 months	9 months	105	94
25	21.04.2024	GB & BS	yes	Kwambana, 2011	Early acquisition and high nasopharyngeal co-colonisation by Streptococcus pneumoniae and three respiratory pathogens amongst Gambian new-borns and infants	longitudinal cohort	2011	Gambia	Like in Hill 2008	Species specific PCR was applied to detect each microbe using purified genomic DNA from 498 nasopharyngeal (NP) swabs collected from 30 Gambian neonates every two weeks from 0 to 6 months and bi-monthly up to 12 months.	no vaccine	no PCV vaccination	no vaccine	not vaccinated	PCR	1 months	1 months	30	18
25				Kwambana, 2011								no PCV vaccination	no vaccine	not vaccinated	PCR	4 months	4 months	30	27
25				Kwambana, 2011								no PCV vaccination	no vaccine	not vaccinated	PCR	6 months	6 months	30	26
25				Kwambana, 2011								no PCV vaccination	no vaccine	not vaccinated	PCR	12 months	12 months	30	25
26	07.05.2024	GB & BS	yes	Dube, 2018	Longitudinal characterization of nasopharyngeal colonization with Streptococcus pneumoniae in a South African birth cohort post 13-valent pneumococcal conjugate vaccine implementation	longitudinal	2018	South Africa	May 29th 2012 and May 31st 2014	longitudinal	PCV 13	PCV 13	PCV 13	vaccinated	Presumptive pneumococcal isolates were identified by colony morphology, α-hemolysis, optochin disk susceptibility (Oxoid, Basingstoke, UK) and confirmed using lytA PCR	2 months	2 months	137	35
26				Dube, 2018							PCV 13	PCV 13	PCV 13	vaccinated		6 months	6 months	137	23
26				Dube, 2018							PCV 13	PCV 13	PCV 13	vaccinated		12 months	12 months	137	26
27	10.04.2024	GB & BS	yes	Dagan, 2012	The effect of an alternative reduced-dose infant schedule and a second year catch-up schedule with 7-valent pneumococcal conjugate vaccine on pneumococcal carriage: a randomized controlled trial	vaccine trial	2012	Israel	This open-label study was initiated in August 2005. Enrollment lasted through March 2008, and last follow-up visit was in March 2009	Subjects (n = 733) were randomized to the 2 + 1 (4, 6, 12 m), 3 + 1 (2, 4, 6, 12 m) or 0 + 2 (12, 18 m) schedules. Blood samples for serotype-specific IgG (SSIgG) determination were obtained at 2, 7, 13, 19 months, and nasopharyngeal + oropharyngeal pneumococcal cultures were obtained at 2, 4, 6, 7, 12, 13, 18, 19, 24, 30 months.	PCV 7	PCV 7 (2+1)	PCV 7	vaccinated	quellung reaction with use of reagents from Statens Seruminstitut (Copenhagen, Denmark)	7 - 12 months	7 - 12 months	157	78
27				Dagan, 2012					This open-label study was initiated in August 2005. Enrollment lasted through March 2008, and last follow-up visit was in March 2009		PCV 7	PCV 7 (2+1)	PCV 7	vaccinated		13-18 months	13-18 months	155	85
27				Dagan, 2012							PCV 7	PCV 7 (3+1)	PCV 7	vaccinated		7 - 12 months	7 - 12 months	334	175
27				Dagan, 2012							PCV 7	PCV 7 (3+1)	PCV 7	vaccinated		13-18 months	13-18 months	145	79
27				Dagan, 2012							PCV 7	PCV 7 (0+2)	PCV 7	vaccinated		7 - 12 months	7 - 12 months	89	51
27				Dagan, 2012							PCV 7	PCV 7 (0+2)	PCV 7	vaccinated		13-18 months	13-18 months	156	92
28	09.04.2024	GB & BS	yes	Coles, 2001	Pneumococcal nasopharyngeal colonization in young South Indian infants	longitudinal cohort	2001	India	longitudinal cohort	We recruited 464 newborns from a rural area in South India with endemic vitamin A deficiency. Nasopharyngeal specimens were collected from each infant at ages 2, 4 and 6 months.	no vaccine	no PCV vaccination	no vaccine	not vaccinated	isolates were serotyped using PNEUMOTEST kits (Staten Seruminstitut)	2 months	2 months	335	173
28				Coles, 2001								no PCV vaccination	no vaccine	not vaccinated		4 months	4 months	335	226
28				Coles, 2001								no PCV vaccination	no vaccine	not vaccinated		6 months	6 months	335	235
29	28.04.2024	GB & BS	yes	Vesikari, 2016	Effectiveness of the 10-Valent Pneumococcal Nontypeable Haemophilus influenzae Protein D-Conjugated Vaccine (PHiD-CV) Against Carriage and Acute Otitis Media-A Double-Blind Randomized Clinical Trial in Finland	RCT	2016	Finland	February 2009 and December 2011	Infants (aged 6 weeks to 6 months) received the PHiD-CV or a control vaccine (hepatitis B) (schedule 3+1 or 2+1). Nasopharyngeal swabs were collected at 4 time points post-vaccination from all of the infants and at pre-vaccination from a subset. Parent-reported physician-diagnosed AOM was assessed from first vaccination until last contact (mean follow-up, 18 months). Vaccine effectiveness (VE) wa…	PCV 10 (3 +1)	PCV 10 (3+1)	PCV 10	vaccinated	. Identified S. pneumoniae isolates were serotyped, as a mixture containing from one up to four optochin sensitive strains, with pneumococcal antisera (Statens Serum Institut, Denmark) for the neutral serogroups 7 and 14 by latex agglutination, followed by counter-immunoelectrophoresis and as a confirmation method by Quellung reaction, when needed.	3 months visit	3 months	1803	49
29				Vesikari, 2016								PCV 10 (3+1)	PCV 10	vaccinated		6 months	6 months	1803	412
29				Vesikari, 2016								PCV 10 (3+1)	PCV 10	vaccinated		11-12 months	11-12 months	1803	500
29				Vesikari, 2016								PCV 10 (3+1)	PCV 10	vaccinated		14-15 months	14-15 months	1803	512
29				Vesikari, 2016								PCV 10 (3+1)	PCV 10	vaccinated		18-22 months	18-22 months	1803	503
29				Vesikari, 2016								PCV 10 (2+1)	PCV 10	vaccinated		3 months visit	3 months visit	1289	31
29				Vesikari, 2016								PCV 10 (2+1)	PCV 10	vaccinated		6 months	6 months	1289	323
29				Vesikari, 2016								PCV 10 (2+1)	PCV 10	vaccinated		11-12 months	11-12 months	1289	383
29				Vesikari, 2016								PCV 10 (2+1)	PCV 10	vaccinated		14-15 months	14-15 months	1289	370
29				Vesikari, 2016								PCV 10 (2+1)	PCV 10	vaccinated		18-22 months	18-22 months	1289	430
29				Vesikari, 2016								no PCV vaccination	no vaccine	not vaccinated		3 months visit	3 months visit	1897	56
29				Vesikari, 2016								no PCV vaccination	no vaccine	not vaccinated		6 months	6 months	1897	464
29				Vesikari, 2016								no PCV vaccination	no vaccine	not vaccinated		11-12 months	11-12 months	1897	604
29				Vesikari, 2016								no PCV vaccination	no vaccine	not vaccinated		14-15 months	14-15 months	1897	638
29				Vesikari, 2016								no PCV vaccination	no vaccine	not vaccinated		18-22 months	18-22 months	1897	736
30	13.04.2024	GB & BS	yes	van Gils, 2009	Effect of reduced-dose schedules with 7-valent pneumococcal conjugate vaccine on nasopharyngeal pneumococcal carriage in children: a randomized controlled trial	vaccine trial	2009	Netherlands	July 7, 2005, and February 14, 2008	A randomized controlled trial of nasopharyngeal carriage of Streptococcus pneumoniae enrolling 1003 healthy newborns and 1 of their parents in a general community in the Netherlands, with follow-up to age 24 months and conducted between July 7, 2005, and February 14, 2008.	no vaccine	no PCV vaccination	no vaccine	not vaccinated	Pneumococcal serotyping was performed by capsular swelling method (Quellung reaction) using type-specific antisera from the Statens Seruminstitut (Copenhagen, Denmark).	12 months	12 months	319	214
30				van Gils, 2009								no PCV vaccination	no vaccine	not vaccinated		18 months	18 months	319	215
30				van Gils, 2009								no PCV vaccination	no vaccine	not vaccinated		24 months	24 months	319	211
30				van Gils, 2009								PCV 7 (2+0)	PCV 7	vaccinated		12 months	12 months	333	207
30				van Gils, 2009								PCV 7 (2+0)	PCV 7	vaccinated		18 months	18 months	333	208
30				van Gils, 2009								PCV 7 (2+0)	PCV 7	vaccinated		24 months	24 months	333	181
30				van Gils, 2009								PCV 7 (2+1)	PCV 7	vaccinated		12 months	12 months	335	193
30				van Gils, 2009								PCV 7 (2+1)	PCV 7	vaccinated		18 months	18 months	335	185
30				van Gils, 2009								PCV 7 (2+1)	PCV 7	vaccinated		24 months	24 months	335	191
31	17.04.2024	GB & BS	yes	Vakevainen, 2010	Serotype-Specific Hyporesponsiveness to Pneumococcal Conjugate Vaccine in Infants Carrying Pneumococcus at the Time of Vaccination	vaccine trial	2010	Philippines	2000–2004	A total of 1111 Filipino infants recruited into an immunogenicity and carriage study, nested in an efficacy trial, received PCV-11 or saline solution placebo at 6, 10, and 14 weeks of age. Antibody concentrations to the most frequently carried vaccine serotypes 6B, 19F, and 23F were measured by enzyme immunoassay from sera obtained at 18 weeks and 9 months of age. Serotype-specific antibody conce…		PCV 11 (at 6, 10, and 14 weeks)	PCV 11	vaccinated	Serotyping of Pnc was performed by the chessboard modification of the quellung method.1	4 months	4 months	532	152
31				Vakevainen, 2010								PCV 11 (at 6, 10, and 14 weeks)	PCV 11	vaccinated		9 months	9 months	525	149
31				Vakevainen, 2010								no PCV vaccination	no vaccine	not vaccinated		4 months	4 months	527	142
31				Vakevainen, 2010								no PCV vaccination	no vaccine	not vaccinated		9 months	9 months	523	142
32	10.06.2024	GB & BS	yes	Dagan, 1996	Nasopharyngeal colonization in southern Israel with antibiotic-resistant pneumococci during the first 2 years of life: relation to serotypes likely to be included in pneumococcal conjugate vaccines	longitudinal study	1996	Israel	November 1993 through March 1994 in a comparative conjugate Rib vaccine study.	Nasopharyngeal carriage of Streptococcus pneumoniae was studied in 162 healthy infants at ages 2, 4, 6, 7, 12, and 13 months and in an additional 352 healthy children at ages 12, 15, 18, 21, and 24 months. Carriage was 26%,39%, and 62% at 2, 12, and 24 months, respectively, and the respective resistance to ;:.1 antibiotic was 11%, 19%, and 27%.	no vaccine	no PCV vaccination	no vaccine	not vaccinated		2 months	2 months	124	32
32				Dagan, 1996								no PCV vaccination	no vaccine	not vaccinated		4 months	4 months	136	44
32				Dagan, 1996								no PCV vaccination	no vaccine	not vaccinated		6 months	6 months	148	58
32				Dagan, 1996								no PCV vaccination	no vaccine	not vaccinated		7 months	7 months	125	43
32				Dagan, 1996								no PCV vaccination	no vaccine	not vaccinated		12 months	12 months	216	82
32				Dagan, 1996								no PCV vaccination	no vaccine	not vaccinated		15 months (post booster 6 months)	15 months	76	33
32				Dagan, 1996								no PCV vaccination	no vaccine	not vaccinated		18 months	18 months	78	38
32				Dagan, 1996								no PCV vaccination	no vaccine	not vaccinated		21 months	21 months	54	25
32				Dagan, 1996								no PCV vaccination	no vaccine	not vaccinated		24 months	24 months	53	33
33	03.04.2024	GB & BS	yes	Holmlund, 2006	Development of natural antibodies to pneumococcal surface protein A, pneumococcal surface adhesin A and pneumolysin in Filipino pregnant women and their infants in relation to pneumococcal carriage.",	vaccine trial and RCT	2006	Philippines		In this study, we originally had two groups of study subjects. The first group consisted of 54 mothers and their infants enrolled into the MATER study as the control group. The mothers were not vaccinated with the pneumococcal PS vaccine, but the infants received the pneumococcal PS vaccine at the average age of 7 weeks. In this group no infant sera were obtained from one mother–infant pair and t…	PCV 23	PCV 23	PCV 23	vaccinated		2 months	2 months	51	17
33				Holmlund, 2006								PCV 23	PCV 23	vaccinated		3 months visit	3 months	51	25
33				Holmlund, 2006								PCV 23	PCV 23	vaccinated		4 months	4 months	51	24
33				Holmlund, 2006								PCV 23	PCV 23	vaccinated		5 months	5 months	51	32
33				Holmlund, 2006								PCV 23	PCV 23	vaccinated		9 months	9 months	51	40
33				Holmlund, 2006								PCV 23	PCV 23	vaccinated		10 months	10 months	51	30
33				Holmlund, 2006								no PCV vaccination	no vaccine	not vaccinated		2 months	2 months	122	29.28
33				Holmlund, 2006								no PCV vaccination	no vaccine	not vaccinated		3 months visit	3 months	122	54
33				Holmlund, 2006								no PCV vaccination	no vaccine	not vaccinated		4 months	4 months	122	71
33				Holmlund, 2006								no PCV vaccination	no vaccine	not vaccinated		5 months	5 months	122	73
33				Holmlund, 2006								no PCV vaccination	no vaccine	not vaccinated		9 months	9 months	122	76
33				Holmlund, 2006								no PCV vaccination	no vaccine	not vaccinated		10 months	10 months	122	78
34	29.04.2024	GB & BS & ZS	yes	Dagan, 2018	A toddler PCV booster dose following 3 infancy priming doses increases circulating serotype-specific IGG levels but does not increase protection against carriage	vaccine trial	2018	Israel	August 2005. Enrollment was conducted through March 2008, and the last follow-up visit was in March 2009	This open-label study was initiated in August 2005. Enrollment was conducted through March 2008, and the last follow-up visit was in March 2009, before the implementation of PCV7 in the Israeli NIP. We invited ∼3100 eligible infants who belonged to the study MCHCs to take part in the study. The parents of 1141 infants were willing to consider participation in the study, and eventually 733 infants…	PCV 7	PCV 7 (3+1)	PCV 7	vaccinated	quellung reaction with use of reagents from Statens Seruminstitut (Copenhagen, Denmark)	7+12 months	7+12 months	163	85
34				Dagan, 2018								PCV 7 (3+0)	PCV 7	vaccinated		7+12 months	7+12 months	164	87
34				Dagan, 2018								PCV 7 (0+2)	PCV 7	vaccinated		7+12 months	7+12 months	170	98
34				Dagan, 2018								PCV 7 (3+1)	PCV 7	vaccinated		13+18 months	13+18 months	158	86
34				Dagan, 2018								PCV 7 (3+0)	PCV 7	vaccinated		13+18 months	13+18 months	164	99
34				Dagan, 2018								PCV 7 (0+2)	PCV 7	vaccinated		13+18 months	13+18 months	168	99
35	22.04.2024	GB & BS	yes	Obaro, 2000	Safety and immunogenicity of a nonavalent pneumococcal vaccine conjugated to CRM197 administered simultaneously but in a separate syringe with diphtheria, tetanus and pertussis vaccines in Gambian infants	vaccine trial	2000	Gambia	no exact dates are given	Two hundred seven infants were randomized to receive three doses of either nonavalent protein conjugate pneumococcal vaccine (PnCV) or inactivated polio vaccine (IPV) at 2, 3 and 4 months of age with routine Expanded Program of Immunization vaccines as scheduled. Vaccinees were visited on Days 1, 2 and 7 to observe local and systemic adverse reactions. Blood was drawn before the first dose and 1 …	PCV 9 (3+0)	PCV 9	PCV 9	vaccinated	Isolates were stored in liquid nitrogen and batch typed using a previously described latex agglutination method14 with latex particles sensitized with pooled and type- or group-specific capsular polysaccharide antibody (Statens Serum Institut, Copenhagen, Denmark)	5 months	5 months	100	92
35				Obaro, 2000							PCV 9 (3+0)	PCV 9	PCV 9	vaccinated		9 months	9 months	98	83
35				Obaro, 2000							no vaccine	IPV	no vaccine	not vaccinated		5 months	5 months	102	94
35				Obaro, 2000							no vaccine	IPV	no vaccine	not vaccinated		9 months	9 months	99	87
36	13.05.2024	GB & BS	yes	Scott, 2011	Pneumococcal Conjugate Vaccine Given Shortly After Birth Stimulates Effective Antibody Concentrations and Primes Immunological Memory for Sustained Infant Protection	vaccine trial	2011	Kenya	no exact dates are given. The KHDSS was used to follow long-term mortality up to July 2009.	In a randomized trial, young infants received 7-valent PCV at 6, 10, and 14 weeks (Expanded Programme on Immunization [EPI] group) or 0, 10, and 14 weeks (newborn group). Safety was monitored actively at 2–7 days and then passively. Serum samples obtained at birth and 6, 10, 14, 18, 36, and 37 weeks were assayed by enzyme-linked immunosorbent assay for anticapsular immunoglobulin G concentration …	PCV 7 (3+0)	PCV 7	PCV 7	vaccinated	Colonies were serotyped by quelling reaction	18 weeks	4 months	263	205
36				Scott, 2011							PCV 7 (3+0)	PCV 7	PCV 7	vaccinated		36 weeks	8 months	244	188
37	15.05.2024	GB & BS	yes	Lopes, 2009	Ineffectiveness for infants of immunization of mothers with pneumococcal capsular polysaccharide vaccine during pregnancy	RCT of women	2009	Brazil	May2005 to January 2006.	We examined the risk of Pnc carriageby infants at six months of age after pneumococcal polysaccharide vaccination of pregnant women. We selected 139pregnant woman. The woman were randomly allocated to receive 23-valent polysaccharide vaccines during pregnancy(Group 1) after pregnancy (Group 2) or not receive any vaccine (Group 3). Nasopharyngeal swabs were collectedfrom the infants at three and s…	PCV 23 to mothers, infants not vaccinated	no PCV vaccination	no vaccine	not vaccinated	Streptococcus pneumoniae wasidentified by alpha-hemolytic activity, colony morphology andoptochin disc susceptibility. Susceptibility of isolates topenicillin was determined by screening with a 1 mcg oxacillindisk	3 months visit	3 months	47	8
37				Lopes, 2009								PCV 23 at 30 to 34 weeks of gestation	PCV 23	vaccinated		3 months visit	3 months	45	10
37				Lopes, 2009								PCV 23 at delivery	PCV 23	vaccinated		3 months visit	3 months	47	6
37				Lopes, 2009								no PCV vaccination	no vaccine	not vaccinated		6 months	6 months	46	7
37				Lopes, 2009								PCV 23 at 30 to 34 weeks of gestation	PCV 23	vaccinated		6 months	6 months	42	7
37				Lopes, 2009								PCV 23 at delivery	PCV 23	vaccinated		6 months	6 months	45	8
38	25.06.2024	GB & BS	yes	Binks, 2015	PneuMum: Impact from a randomised controlled trial of maternal 23-valent pneumococcal polysaccharide vaccination on middle ear disease amongst Indigenous infants, Northern Territory, Australia.",	RCT of women	2015	Australia	August 2006 and January 2011.	In an open label, allocation concealed, outcome-assessor blinded, community stratified, randomised controlled trial, healthy pregnant Indigenous women aged 17–39 years in the Northern Territory of Australia received the 23vPPV (1:1:1) at: 30–36 weeks gestation, birth, or were unvaccinated (ClinicalTrials.gov NCT00714064). Co-primary outcomes were the point prevalences of infant middle ear disease…	PCV 23 to moms, PCV 7, > or equal 2 doses were received by the infants	no PCV vaccination	no vaccine	not vaccinated	were serotyped by Quellung reaction using serotype-specific antisera (Statens Serum Institute, Copenhagen, Denmark)	1 months	1 months	66	8
38				Binks, 2015								PCV 7	PCV 7	vaccinated		1 months	1 months	67	9
38				Binks, 2015								PCV 7	PCV 7	vaccinated		1 months	1 months	66	9
38				Binks, 2015								no PCV vaccination	no vaccine	not vaccinated		2 months	2 months	66	18
38				Binks, 2015								PCV 7	PCV 7	vaccinated		2 months	2 months	67	19
38				Binks, 2015								PCV 7	PCV 7	vaccinated		2 months	2 months	66	18
38				Binks, 2015								no PCV vaccination	no vaccine	not vaccinated		7 months	7 months	66	41
38				Binks, 2015								PCV 7	PCV 7	vaccinated		7 months	7 months	67	32
38				Binks, 2015								PCV 7	PCV 7	vaccinated		7 months	7 months	66	39
39	14.05.2024	GB & BS	yes	Darboe, 2007	Effectiveness of an early supplementation scheme of high-dose vitamin A versus standard WHO protocol in Gambian mothers and infants: a randomised controlled trial.",	RCT	2007	Gambia	September, 2001, and October, 2004	In an area of moderate vitamin A defi ciency in rural Gambia, 220 mother–infant pairs were enrolled in a randomised double-blind trial between September, 2001, and October, 2004, that compared the IVACG high dose with the WHO dose. The primary endpoints were levels of maternal and infant plasma vitamin A, H pylori infection, pneumococcal carriage, and gut epithelial integrity.	no vaccine, Vit A supplementation	no PCV vaccination	no vaccine	not vaccinated	For diagnosis of nasopharyngeal carriage of Steptococcus pneumoniae, nasopharyngeal calcium alginate swabs (Fisherbrand, Fisher Scientifi c, Pittsburg, PA, USA) were immersed in skimmed milk tryptone–glucose–glycerin transport medium and stored at −80ºC before culture by standard techniques.12	0 months	0 months	98	1
39				Darboe, 2007								no PCV vaccination	no vaccine	not vaccinated		0 months	0 months	98	2
39				Darboe, 2007								no PCV vaccination	no vaccine	not vaccinated		2 months	2 months	98	78
39				Darboe, 2007								no PCV vaccination	no vaccine	not vaccinated		2 months	2 months	98	74
39				Darboe, 2007								no PCV vaccination	no vaccine	not vaccinated		5 months	5 months	98	86
39				Darboe, 2007								no PCV vaccination	no vaccine	not vaccinated		5 months	5 months	98	86
39				Darboe, 2007								no PCV vaccination	no vaccine	not vaccinated		12 months	12 months	98	74
39				Darboe, 2007								no PCV vaccination	no vaccine	not vaccinated		12 months	12 months	98	79
40	27.04.2024	GB & BS	yes	Nunes, 2020	Bacterial nasopharyngeal carriage following infant immunization with pneumococcal conjugate vaccines according to a 2+1 schedule in children in South Africa: an exploratory analysis of two clinical trials	2 vaccine trials	2020	South Africa	Dec2009-Apr2010 and Mar2009-May2010 in the PCV7 and PHiD-CV studies	Participants were children from two clinical trials in a South African center who received PCV7 (n = 250) or PHiD-CV (n = 100) at ~6 weeks, ~14 weeks, and ~9–10 months of age, and were enrolled between Dec2009-Apr2010 and Mar2009-May2010 in the PCV7 and PHiD-CV studies, respectively. Sample collection, most microbiological assessments, and data re-analysis methods were identical.	PCV 7 (2+1)	PCV 7 (2+1)	PCV 7	vaccinated	For serotyping of S. pneumoniae isolates, the Quellung reaction was used in both trials	6 weeks	1 months	249	46
40				Nunes, 2020							PHiD-CV (2+1)	PHiD-CV (2+1)	PCV 10	vaccinated		6 weeks	1 months	100	17
40				Nunes, 2020							PCV 7 (2+1)	PCV 7 (2+1)	PCV 7	vaccinated		10 - 11 months	10 - 11 months	228	175
40				Nunes, 2020							PHiD-CV (2+1)	PHiD-CV (2+1)	PCV 10	vaccinated		10 - 11 months	10 - 11 months	98	66
40				Nunes, 2020							PCV 7 (2+1)	PCV 7 (2+1)	PCV 7	vaccinated		24-27 months	24-27 months	205	130
40				Nunes, 2020							PHiD-CV (2+1)	PHiD-CV (2+1)	PCV 10	vaccinated		24-27 months	24-27 months	98	66
41	18.04.2024	GB & BS & ZS	yes	Otsuka, 2013	Individual Risk Factors Associated With Nasopharyngeal Colonization With Streptococcus pneumoniae and Haemophilus influenzae A Japanese Birth Cohort Study	longitudinal cohort	2013	Japan	January 2009 - December 2011	longitudinal cohort. (Hib) conjugate vaccine and 7-valent pneumococcal conjugate vaccine (PCV7) were introduced for voluntary immunization in december 2008 and February 2010, respectively. these vaccines have only been provided free of charge (but not routine vaccina- tions) for approximately 90% of areas of Japan since January 2011. the vaccination schedules are standardized 3+1 dose in all area…	after PCV introduction, but the vaccination rate in not 100% PhID and HCV 7 (3+1)	PhID and HCV 7 (3+1)	PCV7 and PCV 10	vaccinated	Queling reaction using antisera (Statens Serum)	4 months	4 months	341	59
41				Otsuka, 2013							after PCV introduction, but the vaccination rate in not 100%	PhID and HCV 7 (3+1)	PCV7 and PCV 10	vaccinated	Queling reaction using antisera (Statens Serum)	7 months	7 months	334	92
41				Otsuka, 2013							after PCV introduction, but the vaccination rate in not 100%	PhID and HCV 7 (3+1)	PCV7 and PCV 10	vaccinated	Queling reaction using antisera (Statens Serum)	10 motnhs	10 motnhs	334	121
41				Otsuka, 2013							after PCV introduction, but the vaccination rate in not 100%	PhID and HCV 7 (3+1)	PCV7 and PCV 10	vaccinated	Queling reaction using antisera (Statens Serum)	18 months	18 months	325	156
42	15.05.2024	GB & BS	yes	Vanker, 2019	Indoor air pollution and tobacco smoke exposure: impact on nasopharyngeal bacterial carriage in mothers and infants in an African birth cohort study	longitudinal cohort	2019	South Africa	March 2012 to July 2015	A South African cohort study followed mother–infant pairs from birth through the first year. Nasopharyngeal swabs were taken at birth, 6 and 12 months for bacterial culture. Multivariable and multivariate Poisson regression investigated associations between nasopharyngeal bacterial species and IAP/ETS. IAP exposures (particulate matter, carbon monoxide, nitrogen dioxide, volatile organic compound…	PCV 13 given at 6, 14 weeks and 9 months and Haemophilus influenzae type b conjugate vaccine at 6, 10, 14 weeks according to the South African Expanded Programme on Immunisation schedule	PCV 13	PCV 13	vaccinated	lytA PCR	0 months	0 months	911	0
42				Vanker, 2019								PCV 13	PCV 13	vaccinated		6 months	6 months	887	585
42				Vanker, 2019								PCV 13	PCV 13	vaccinated		12 months	12 months	880	598
43	13.04.2024	GB & BS	yes	Aho, 2016	Limited impact of neonatal or early infant schedules of 7-valent pneumococcal conjugate vaccination on nasopharyngeal carriage of Streptococcus pneumoniae in Papua New Guinean children: A randomized controlled trial	vaccine trial	2016	Papua New Guinea	2005 and 2009	Streptococcus pneumoniae is a leading cause of pneumonia, the most common cause of childhood death. Papua New Guinean children experience high rates of nasopharyngeal pneumococcal colonization within weeks of birth, predisposing them to pneumococcal disease. In a trial to determine the safety and immunogenicity of early infant vaccination with 7-valent pneumococcal conjugate vaccine (7vPCV), we i…	PCV 7 (3+1) or no vaccine	PCV 7	PCV 7	vaccinated	Quellung reaction with antisera from Statens Serum Institut, Denmark	1 week	0 months	269	58
43				Aho, 2016								PCV 7	PCV 7	vaccinated		1 months	1 months	258	152
43				Aho, 2016								PCV 7	PCV 7	vaccinated		9 months	9 months	237	199
44	09.04.2024	GB & BS	yes	Usuf, 2018	Maternal pneumococcal nasopharyngeal carriage and risk factors for neonatal carriage after the introduction of pneumococcal conjugate vaccines in The Gambia	longitudinal cohort study	2018	Gambia	April 2013 and April 2014	The study was conducted at the Jammeh Foundation for Peace, a public health facility in Western Gambia. PCV7 was introduced in The Gambia in August 2009 and was replaced by PCV13 in May 2011. Coverage of two or more doses of PCV13 before 12 months of age was 94% among rural Gambian children born in the second half of 2013 In a nested retrospective cohort study, we analysed data from the control a…	PCV 7 and PCV 13	PCV 7 and PCV 13	PCV 7 and PCV 13	vaccinated	All pneumococcal isolates were serotyped by using the latex agglutination test (Statens Serum Institute, Copenhagen, Denmark)	0 days	0 months	367	1
44				Usuf, 2018								PCV 7 and PCV 13	PCV 7 and PCV 13	vaccinated		28 days	1 months	367	137
45	10.04.2024	GB & BS	yes	Rose, 2021	Nasopharyngeal Carriage in Children After the Introduction of Generalized Infant Pneumococcal Conjugate Vaccine Immunization in Germany	longitudinal cohort study	2021	Germany	October 2008 and June 2009	Epidemiological data on nasopharyngeal (NP) bacterial carriage in children in Germany are scarce. We prospectively characterized NP colonization to evaluate the impact of pneumococcal immunization. We longitudinally collected NP swabs from 2-month-old infants (visit 1; V1) at eight representative pediatric offices 10/2008-06/2009. The second swabs were taken at age 9–12 months (V2); the third swa…	PCV7 immunization of up to 2-year-old children in July 2006, with a primary immunization series at 2, 3, and 4 months of age, and a booster at the age of 11–14 months	PCV 7	PCV 7	vaccinated	Neufeld Quellung reaction using antisera from the Statens Serum Institute (Copenhagen, Denmark)	2 months	2 months	232	34
45				Rose, 2021								PCV 7	PCV 7	vaccinated		3 months visit	3 months	216	68
45				Rose, 2021								PCV 7	PCV 7	vaccinated		4 months	4 months	201	70
45				Rose, 2021								PCV 7	PCV 7	vaccinated		11-14 months	11-14 months	154	65
46	03.05.2024	GB & BS	yes	Syrjanen, 2001	Nasopharyngeal Carriage of Streptococcus pneumoniae in Finnish Children Younger Than 2 Years Old	longitudinal cohort	2001	Finland	April 1994 and August 1995	longitudinal cohort	before vaccination	no PCV vaccination	no vaccine	not vaccinated	Pneumococcal isolates were serotyped by counterimmunoelectrophoresis and latex agglutination (for types 7 and 14), using antiserum pools and group- and type-specific antisera. The isolates of groups 6, 9, 18, 19, and 23 were subtyped by using pneumococcal factor antisera. All antisera were purchased from Statens Serum Institut.	2 months	2 months	328	30
46				Syrjanen, 2001								no PCV vaccination	no vaccine	not vaccinated		6 months	6 months	309	53
46				Syrjanen, 2001								no PCV vaccination	no vaccine	not vaccinated		12 months	12 months	303	67
46				Syrjanen, 2001								no PCV vaccination	no vaccine	not vaccinated		24 months	24 months	260	112
47	01.05.2024	GB & BS	yes	Cheung, 2009	Nasopharyngeal Carriage of Streptococcus pneumoniae in Gambian Children who Participated in a 9-valent Pneumococcal Conjugate Vaccine Trial and in Their Younger Siblings	vaccine trial follow up	2009	Gambia	until April 30, 2004	A longitudinal study of a subsample of children (n _x0001_ 2342) who participated in a randomized, placebo controlled trial of a 9-valent pneumococcal conjugate vaccines (PCV-9) in The Gambia, and a crosssectional study of non-PCV-9-vaccinated younger siblings (n _x0001_ 675).	PCV 9 (3+0)	PCV 9 (3+0)	PCV 9	vaccinated	Serotyping was performed at MRC Fajara Laboratories, with capsular and factor typing sera (Statens Serum Institut, Copenhagen, Denmark), using a modified latex agglutination assay.23 Equivocal results were confirmed by the Quellung reaction. I	9-15 months	9-15 months	1078	943
47				Cheung, 2009								PCV 9 (3+0)	PCV 9	vaccinated		21-27 months	21-27 months	967	793
47				Cheung, 2009								no PCV vaccination	no vaccine	not vaccinated		9-15 months	9-15 months	1061	914
47				Cheung, 2009								no PCV vaccination	no vaccine	not vaccinated		21-27 months	21-27 months	961	813
48	19.05.2024	GB & BS	yes	Al-Lahham, 2018	The impact of the 7-valent pneumococcal conjugate vaccine on nasopharyngeal carriage of Streptococcus pneumoniae in infants of Ajlun governorate in Jordan	vaccine trial	2018	Jordan	March and April of 2009	A 15-month population based surveillance study of pneumococcal NP carriage and the antimicrobial resistance of S. pneumoniae in healthy Jordanian infants was conducted in Ajlun on babies born between March and April of 2009. The first NP-swab was taken by a medical doctor at the time of the first vaccination at 2-3 months of age (phase one). The second NP-swab was taken at the time of the second …	PCV 7 (3+0)	PCV 7 (3+0)	PCV 7	vaccinated	Capsular typing of the pneumococcal isolates was performed by the Neufeld’s Quellung reaction using type and factor sera provided by the Statens Serum Institute, Copenhagen, Denmark.	2-3 months (before vac)	2-3 months	415	109
48				Al-Lahham, 2018								PCV 7 (3+0)	PCV 7	vaccinated		4-5 months (before vac)	4-5 months	415	124
48				Al-Lahham, 2018								PCV 7 (3+0)	PCV 7	vaccinated		13-14 months (3 months after last)	13-14 months	415	122
49	28.03.2024	GB & BS	yes	Meropol, 2020	Longitudinal Colonization With Streptococcus pneumoniae During the First Year of Life in a Healthy Newborn Cohort	longitudinal cohort	2020	USA	April 2013–February 2014	During April 2013–February 2014, 326 infants were enrolled from an urban academic hospital well-baby nursery. At ages 4, 8, and 12 months, we collected antibiotic data, other exposure data, and nasopharyngeal cultures for pneumococcal isolation.	after the introduction of PCV 7 and PCV 13	not vaccinated	no vaccine	not vaccinated	Nasopharyngeal swabs were processed for pneumococcal culture, serotyping, and antibiotic susceptibility according to the Clinical and Laboratory Standards Institute Standards for Antimicrobial Susceptibility Testing	nursery (0 months)	0 months	326	1
49				Meropol, 2020							up to date with pneumococcal immunization	vaccinated	vaccinated	vaccinated		4 months	4 months	211	15
49				Meropol, 2020							up to date with pneumococcal immunization	vaccinated	vaccinated	vaccinated		8 months	8 months	158	7
49				Meropol, 2020							up to date with pneumococcal immunization	vaccinated	vaccinated	vaccinated		12 months	12 months	144	15

## Sheet: 7-12 months
#	author	study	study design	year	country	when data was collected	methods	vaccination rate	vaccine_regime	vaccine	vaccinated	serotyping	age	months	total	boys	cases	daycare	presence of a child who atends the school or in company with children < 5 years old	smoker in the hiuse	vaccinated children
32	Dagan, 1996			1996					no PCV vaccination	no vaccine	not vaccinated		7 months	7 months	125		43
32	Dagan, 1996			1996					no PCV vaccination	no vaccine	not vaccinated		12 months	12 months	216		82
35	Obaro, 2000 (a)			2000				PCV 9 (3+0)	PCV 9	PCV 9	vaccinated		9 months	9 months	98		83
35	Obaro, 2000 (b)			2000				no vaccine	IPV	no vaccine	not vaccinated		9 months	9 months	99		87
11	Leino, 2001			2001				no vaccine	no PCV vaccination	no vaccine	not vaccinated		12 months of age	12 months	100		22
46	Syrjanen, 2001			2001					no PCV vaccination	no vaccine	not vaccinated		12 months	12 months	303		67
17	Yeh, 2003 (a)	Heptavalent pneumococcal vaccine conjugated to outer membrane protein of Neisseria meningitidis serogroup b and nasopharyngeal carriage of Streptococcus pneumoniae in infants	longitudinal cohort	2003	USA	June–October 1995	longitudinal cohort - two roups of infants were compared - thos who received PCV and those who did not	vaccinated	PCV 7 (2+0 and 2+0)	PCV 7	vaccinated	the quellung reaction with antisera provided by Statens Seruminstitut, Sweden	7 months vaccinated	7 months	28		3
17	Yeh, 2003 (a)			2003				vaccinated	PCV 7 (2+0 and 2+0)	PCV 7	vaccinated	the quellung reaction with antisera provided by Statens Seruminstitut, Sweden	12 months vaccinated	12 months	28		7
17	Yeh, 2003 (b)			2003				no vaccine	no PCV vaccination	no vaccine	not vaccinated	the quellung reaction with antisera provided by Statens Seruminstitut, Sweden	7 months not vaccinated	7 months	46		2
17	Yeh, 2003 (b)			2003				no vaccine	no PCV vaccination	no vaccine	not vaccinated	the quellung reaction with antisera provided by Statens Seruminstitut, Sweden	12 months not vaccinated	12 months	41		11
33	Holmlund, 2006 (a)			2006					PCV 23	PCV 23	vaccinated		9 months	9 months	51		40
33	Holmlund, 2006 (a)			2006					PCV 23	PCV 23	vaccinated		10 months	10 months	51		30
33	Holmlund, 2006 (b)			2006					no PCV vaccination	no vaccine	not vaccinated		9 months	9 months	122		76
33	Holmlund, 2006 (b)			2006					no PCV vaccination	no vaccine	not vaccinated		10 months	10 months	122		78
39	Darboe, 2007 (a)			2007					no PCV vaccination	no vaccine	not vaccinated		12 months	12 months	98		74
39	Darboe, 2007 (b)			2007					no PCV vaccination	no vaccine	not vaccinated		12 months	12 months	98		79
20	Hill, 2008			2008					no PCV vaccination	no vaccine	not vaccinated		11 months	11 months	236		203
30	van Gils, 2009 (a)	Effect of reduced-dose schedules with 7-valent pneumococcal conjugate vaccine on nasopharyngeal pneumococcal carriage in children: a randomized controlled trial	vaccine trial	2009	Netherlands	July 7, 2005, and February 14, 2008	A randomized controlled trial of nasopharyngeal carriage of Streptococcus pneumoniae enrolling 1003 healthy newborns and 1 of their parents in a general community in the Netherlands, with follow-up to age 24 months and conducted between July 7, 2005, and February 14, 2008.	no vaccine	no PCV vaccination	no vaccine	not vaccinated	Pneumococcal serotyping was performed by capsular swelling method (Quellung reaction) using type-specific antisera from the Statens Seruminstitut (Copenhagen, Denmark).	12 months	12 months	319	160	214	192		21
30	van Gils, 2009 (b)			2009					PCV 7 (2+0)	PCV 7	vaccinated		12 months	12 months	333	176	207	210		26
30	van Gils, 2009 (c)			2009					PCV 7 (2+1)	PCV 7	vaccinated		12 months	12 months	335	171	193	204		20
31	Vakevainen, 2010 (a)			2010					PCV 11 (at 6, 10, and 14 weeks)	PCV 11	vaccinated		9 months	9 months	525		149
31	Vakevainen, 2010 (b)			2010					no PCV vaccination	no vaccine	not vaccinated		9 months	9 months	523		142
25	Kwambana, 2011			2011					no PCV vaccination	no vaccine	not vaccinated	PCR	12 months	12 months	30		25
36	Scott, 2011			2011				PCV 7 (3+0)	PCV 7	PCV 7	vaccinated		36 weeks	8 months	244		188
27	Dagan, 2012 (a)	The effect of an alternative reduced-dose infant schedule and a second year catch-up schedule with 7-valent pneumococcal conjugate vaccine on pneumococcal carriage: a randomized controlled trial	vaccine trial	2012	Israel	This open-label study was initiated in August 2005. Enrollment lasted through March 2008, and last follow-up visit was in March 2009	Subjects (n = 733) were randomized to the 2 + 1 (4, 6, 12 m), 3 + 1 (2, 4, 6, 12 m) or 0 + 2 (12, 18 m) schedules. Blood samples for serotype-specific IgG (SSIgG) determination were obtained at 2, 7, 13, 19 months, and nasopharyngeal + oropharyngeal pneumococcal cultures were obtained at 2, 4, 6, 7, 12, 13, 18, 19, 24, 30 months.	PCV 7	PCV 7 (2+1)	PCV 7	vaccinated	quellung reaction with use of reagents from Statens Seruminstitut (Copenhagen, Denmark)	7 - 12 months	7-12 months	157		78
27	Dagan, 2012 (b)			2012				PCV 7	PCV 7 (3+1)	PCV 7	vaccinated		7 - 12 months	7-12 months	334		175
27	Dagan, 2012 (c)			2012				PCV 7	PCV 7 (0+2)	PCV 7	vaccinated		7 - 12 months	7-12 months	89		51
41	Otsuka, 2013			2013				after PCV introduction, but the vaccination rate in not 100%	PhID and HCV 7 (3+1)	PCV7 and PCV 10	vaccinated	Queling reaction using antisera (Statens Serum)	7 months	7 months	334		92
41	Otsuka, 2013			2013				after PCV introduction, but the vaccination rate in not 100%	PhID and HCV 7 (3+1)	PCV7 and PCV 10	vaccinated	Queling reaction using antisera (Statens Serum)	10 motnhs	10 motnhs	334		121
12	Biesbroek, 2014 (a)	Seven-valent pneumococcal conjugate vaccine and nasopharyngeal microbiota in healthy children	longitudinal cohort	2014	Netherlands	The study was initiated shortly before nationwide implementation of PCV-7 in the Netherlands, therefore before herd effects appeared, which enabled us to measure the direct effects of the vaccine	To understand the extent of these shifts, we analyzed nasopharyngeal microbial profiles of 97 PCV-7-vaccinated infants and 103 control infants participating in a randomized controlled trial in the Netherlands.	vaccinated	PCV 7 (2+0 and 2+1)	PCV 7	vaccinated		12 months	12 months	97	54	63	62	52
12	Biesbroek, 2014 (b)			2014					no PCV vaccination	no vaccine	not vaccinated		12 months	12 months	103	53	80	68	57
38	Binks, 2015 (a)			2015					no PCV vaccination	no vaccine	not vaccinated		7 months	7 months	66		41
38	Binks, 2015 (b)			2015					PCV 7	PCV 7	vaccinated		7 months	7 months	67		32
38	Binks, 2015 (c)			2015					PCV 7	PCV 7	vaccinated		7 months	7 months	66		39
43	Aho, 2016			2016					PCV 7	PCV 7	vaccinated		9 months	9 months	237		199
29	Vesikari, 2016 (a)			2016					PCV 10 (3+1)	PCV 10	vaccinated		11-12 months	11-12 months	1803		500
29	Vesikari, 2016 (b)			2016					PCV 10 (2+1)	PCV 10	vaccinated		11-12 months	11-12 months	1289		383
29	Vesikari, 2016 (c)			2016					no PCV vaccination	no vaccine	not vaccinated		11-12 months	11-12 months	1897		604
34	Dagan, 2018 (a)	A toddler PCV booster dose following 3 infancy priming doses increases circulating serotype-specific IGG levels but does not increase protection against carriage	vaccine trial	2018	Israel	August 2005. Enrollment was conducted through March 2008, and the last follow-up visit was in March 2009	This open-label study was initiated in August 2005. Enrollment was conducted through March 2008, and the last follow-up visit was in March 2009, before the implementation of PCV7 in the Israeli NIP. We invited ∼3100 eligible infants who belonged to the study MCHCs to take part in the study. The parents of 1141 infants were willing to consider participation in the study, and eventually 733 infants…	PCV 7	PCV 7 (3+1)	PCV 7	vaccinated	quellung reaction with use of reagents from Statens Seruminstitut (Copenhagen, Denmark)	7+12 months	7-12 months	163		85
34	Dagan, 2018 (b)			2018					PCV 7 (3+0)	PCV 7	vaccinated		7+12 months	7-12 months	164		87
34	Dagan, 2018 (c)			2018					PCV 7 (0+2)	PCV 7	vaccinated		7+12 months	7-12 months	170		98
26	Dube, 2018			2018				PCV 13	PCV 13	PCV 13	vaccinated		12 months	12 months	137	76	26
5	Murad, 2019			2019					no PCV vaccination	no vaccine	not vaccinated		12 months of age	12 months	196		62
24	Pomat, 2019 (a)			2019					PCV 10	PCV 10	vaccinated		9 months	9 months	98		86
24	Pomat, 2019 (b)			2019					PCV 13	PCV 13	vaccinated		9 months	9 months	105		94
10	Sime, 2019			2019			all children received at least two doses of PCV		PCV 10	PCV 10	vaccinated		9 months	9 months	206		117
42	Vanker, 2019			2019					PCV 13	PCV 13	vaccinated		12 months	12 months	880		598
49	Meropol, 2020			2020				up to date with pneumococcal immunization	vaccinated	vaccinated	vaccinated		8 months	8 months	158		7
49	Meropol, 2020			2020				up to date with pneumococcal immunization	vaccinated	vaccinated	vaccinated		12 months	12 months	144		15
40	Nunes, 2020 (a)			2020				PCV 7 (2+1)	PCV 7 (2+1)	PCV 7	vaccinated		10 - 11 months	10-11 months	228		175
40	Nunes, 2020 (b)			2020				PHiD-CV (2+1)	PHiD-CV (2+1)	PCV 10	vaccinated		10 - 11 months	10-11 months	98		66
21	Tsai, 2020			2020				no PCV vaccination	no PCV vaccination	no vaccine	not vaccinated	antisera (Statens Serum Institut, Copenhagen, Denmark) and polymerase chain reaction (PCR) methods	12 months	12 months	677		21
7	Apte, 2021 (a)			2021	India				no PCV vaccination	no vaccine	not vaccinated		36 weeks	8 months	450	202	226
7	Apte, 2021 (b)			2021	Bangladesh				PCV 10 (3+0)	PCV 10	vaccinated		36 weeks	8 months	459	240	281
16	Britton, 2021 (a)			2021				vaccinated	PCV 13 (3+0)	PCV 13	vaccinated	qPCR	9 months	9 months	57	26	54
16	Britton, 2021 (b)			2021				no vaccine	no PCV vaccination	no vaccine	not vaccinated	qPCR	9 months	9 months	162	82	48
3	Prayitno, 2021 (a)			2021					no PCV vaccination	no vaccine	not vaccinated		12 months	12 months	108		75
3	Prayitno, 2021 (b)			2021					PCV13 (2+1)	PCV 13	vaccinated		12 months (before the booster shot)	12 months	115		73
18	Martinovich, 2022			2022				vaccinated	PCV7 or PCV 10 and mothers were vacinated with PCV 23 either pregnant or within 72 hours of delivery and at the ned of the study	PCV7 and PCV 10	vaccinated	PCR	7 months	7 months	56		26
2	Goldblatt, 2023 (a)	Pneumococcal carriage following PCV13 delivered as one primary and one booster dose (1 + 1) compared to two primary doses and a booster (2 + 1) in UK infants.",	part of the RCt vaccine trial	2023	UK	In January 2020 the UK changed from a 2 + 1 schedule for 13-valent pneumococcal conjugate vaccine (PCV13) to a 1 + 1 schedule	Briefly, participants were randomised to receive all vaccines as per the UK national immunisation schedule except PCV13, which was given in either the routine 2 + 1 schedule or a 1 + 1 schedule. NP swabs were collected prior to the booster vaccinations at 12 months of age and six months later.	vaccinated (1+1 or 2+1)	PCV 13 2+1	PCV 13	vaccinated	Serological analysis was performed at the World Health Organisation (WHO) reference laboratory for pneumococcal serology, Great Ormond Street Institute of Child Health, University College London.	12 months (before the booster shot)	12 months	98		62
2	Goldblatt, 2023 (b)			2023					PCV 13 1+1	PCV 13	vaccinated		12 months (before the booster shot)	12 months	93		47
4	Kawade, 2023 (a)			2023					PCV 13 (3+1)	PCV 13	vaccinated		9 months (pre booster)	9 months	110		68
4	Kawade, 2023 (b)			2023					PCV13 (2+1)	PCV 13	vaccinated		9 months (pre booster)	9 months	113		71
4	Kawade, 2023 (c)			2023					PCV13 (1+1)	PCV 13	vaccinated		9 months (pre booster)	9 months	111		66
4	Kawade, 2023 (d)			2023					no PCV vaccination	no vaccine	not vaccinated		9 months (pre booster)	9 months	112		76
4	Kawade, 2023 (a)			2023					PCV 13 (3+1)	PCV 13	vaccinated		10 months (post booster 1 months)	10 months	110		63
4	Kawade, 2023 (b)			2023					PCV13 (2+1)	PCV 13	vaccinated		10 months (post booster 1 months)	10 months	113		68
4	Kawade, 2023 (c)			2023					PCV13 (1+1)	PCV 13	vaccinated		10 months (post booster 1 months)	10 months	110		63
4	Kawade, 2023 (d)			2023					no PCV vaccination	no vaccine	not vaccinated		10 months (post booster 1 months)	10 months	111		65
4	Kawade, 2023 (e)			2023					PCV 10 (3+0)	PCV 10	vaccinated		9 months (pre booster)	9 months	113		59
4	Kawade, 2023 (f)			2023					PCV 10 (2+1)	PCV 10	vaccinated		9 months (pre booster)	9 months	114		72
4	Kawade, 2023 (g)			2023					PCV 10 (1+1)	PCV 10	vaccinated		9 months (pre booster)	9 months	109		64
4	Kawade, 2023 (e)			2023					PCV 10 (3+0)	PCV 10	vaccinated		10 months (post booster 1 months)	10 months	112		58
4	Kawade, 2023 (f)			2023					PCV 10 (2+1)	PCV 10	vaccinated		10 months (post booster 1 months)	10 months	114		68
4	Kawade, 2023 (g)			2023					PCV 10 (1+1)	PCV 10	vaccinated		10 months (post booster 1 months)	10 months	108		61
1	Orami, 2023 (a)			2023					PCV 10	PCV 10	vaccinated		9 months	9 months	108		95
1	Orami, 2023 (b)			2023					PCV 13	PCV 13	vaccinated		9 months	9 months	100		90
1	Orami, 2023 (a)			2023					PCV 10	PCV 10	vaccinated		10 months	10 months	103		91
1	Orami, 2023 (b)			2023					PCV 13	PCV 13	vaccinated		10 months	10 months	97		87
6	Temple, 2023 (a)			2023					PCV 10 (0+1)	PCV 10	vaccinated		12 months	12 months	371		79
6	Temple, 2023 (b)			2023					PCV 13 (0+1)	PCV 13	vaccinated		12 months	12 months	390		71
6	Temple, 2023 (c)			2023					PCV 10 (1+1)	PCV 10	vaccinated		12 months	12 months	378		68
6	Temple, 2023 (d)			2023					PCV 13 (1+1)	PCV 13	vaccinated		12 months	12 months	381		62
6	Temple, 2023 (e)			2023					control (vaccine at 24 months)	no vaccine	not vaccinated		12 months	12 months	761		150
